# Supplementary material for: Identification of QTLs Associated with Virulence Related Traits and Drug Resistance in Cryptococcus neoformans
Source: G3 (Bethesda). 2016 Jun 30;6(9):2745–59. doi: 10.1534/g3.116.029595 (PMC5015932; doi:10.1534/g3.116.029595)
Supplement: Supplemental Material [file supp_g3.116.029595_TableS1.xlsx]

## Sheet: Sheet1
Chromosome	Chromosome (JEC21)	ID	Sequence	Location A (bp)	Size A (bp)	Location D (bp)	Size D (bp)	Enzyme
A	1	CNA00050F	AGCAATTCCAAACCGACCCC	31347	1440	17738	1436	HaeIII
A	1	CNA00050R	TTACGCCCACACCAAGGCAT	29908		19173
A	1	CNA00290F	AAACTCGCGGTTGCCAATCC	120407	1170	95921	1205	SacI
A	1	CNA00290R	TTGGAGGATGCAGGCGGTTT	121576		97125
A	1	CNA00670F	TTGGGCCAGGAGTGAGTGAT	213956	1316	192305	1309	HaeIII
A	1	CNA00670R	AAGGCAGAAAGAGCCGCGTT	215271		193613
A	1	CNA01100_2F	GCAAAGACTGACACCAGCGACC	322838	1060	298164	1061	HaeIII
A	1	CNA01100_2R	CTGCCTCTTTTCCAAGCACAGC	323897		299224
A	1	CNA01490F	AGGCAGGCGCGTCAGCTTTTTG	438028	1303	401640	1320	HaeIII
A	1	CNA01490R	AAACAGGCGACCATTGCGGGAG	439330		402959
A	1	CNA01890F	ATCACGCAACCCGTTGCCAT	543126	1227	508335	1230	SacI
A	1	CNA01890R	TGCCTTGGCGTTGGCTCTTT	544352		509564
A	1	CNA02350F	CGAGGCTTTGAGAGGATGGGG	643257	1156	613955	1167	HindIII
A	1	CNA02350R	CCGCTCGAACATGTACTCACCC	644412		615121
A	1	CNA02700F	TTGGATGTTGTCCATCCCGC	729033	1368	703078	1368	EcoRI
A	1	CNA02700R	TCAAGACCGGCATTGTCGCA	730400		704445
A	1	CNA03050F	CCCCCATTGTCGCCAAACAT	819061	1183	795229	1178	HaeIII
A	1	CNA03050R	AAGCAATTCCCCACGGCGAT	820243		796406
A	1	CNA03460F	CCACGGTTGGGCATGAACA	911508	1667	900629	1667	HaeIII
A	1	CNA03460R	TTGCCTGGCTATCCATTC	909842		902295
A	1	CNA03720F	GCTGAGAGGTGCCCAGTTGAG	1008429	1177	999753	1170	HinfI
A	1	CNA03720R	ACAGCTTGATCGTGCCATCAGG	1009605		1000922
A	1	CNA04100F	CCACCAGCGCAAAAACGAC	1109343	1726	1100766	1748	HindIII
A	1	CNA04100R	TGATGCGCCGCCTTTCTCTT	1111068		1102513
A	1	CNA04490F	TGCCCGACCTCCAAAAGCAGAC	1211780	1225	1203345	1222	HindIII
A	1	CNA04490R	CCAGATGCCATCACGATCCACG	1213004		1204566
A	1	CNA04940F	GCTCAAAAAGACCAGCCGCTTC	1305670	1023	1307790	1026	PvuII
A	1	CNA04940R	GGACCTGCTAGCGTTGTGAGAG	1306692		1308815
A	1	CNA05300F	TCGGACAGCAAGTGAGTCCAGG	1399036	1097	1406625	1096	HaeIII
A	1	CNA05300R	TAAGCCTGTTGAGCGAATCGGG	1400132		1407720
A	1	CNA05600F	TGGGTTTGGCTTCAGGCAG	1484100	1068	1500087	1068	HaeIII
A	1	CNA05600R	CCGCTCTTCACATGCAGCAA	1485167		1501154
A	1	CNA06030F	GGGTTACCAGCGGTGGCGATC	1596113	1099	1612358	1096	PstI
A	1	CNA06030R	GTGACGGCCAACCCTGAAGGAG	1597211		1613453
A	1	CNA06130F	AGTTTCCTCCGATCCGGCGTC	1636495	1093	1656370	1102	HinfI
A	1	CNA06130R	CTGCCTCGATGACTTGGCTG	1637587		1657471
A	1	CNA06310F	CGTATCCAGCGGCTGACCAC	1696056	1100	1715148	1105	PvuII
A	1	CNA06310R	AATGGTCGCTAGACTGGACGGG	1697155		1716252
A	1	CNA06610F	GCCTCAATTCACGCCCAGACCC	1776337	1126	1803026	1123	SacI
A	1	CNA06610R	CTCCTTCGCTCCCTTCTTCGTC	1777462		1804148
A	1	CNA06890F	CGTGCCCTTCCCCAAACAAT	1853447	1453	1879077	1455	BamHI
A	1	CNA06890R	TCATTGTGCGAGATGCCTGC	1851995		1880531
A	1	CNA07310F	ACACCCCAAATTCCCCAACC	1973202	975	2000368	975	PstI
A	1	CNA07310R	ACATCCCAAACGAACCCAC	1974176		2001342
A	1	CNA07470F	TCCGGCATGCATGATCCGAA	2018541	1345	2044802	1331	HinfI
A	1	CNA07470R	AATCGCCTGCAACTGCGCAA	2019885		2046132
A	1	CNA07650F	AGAAGAGCATGGCAGCGGAA	2073146	1344	2098757	1352	HinfI
A	1	CNA07650R	ATGTCGTCGTCGTTTCGCCC	2074489		2100108
A	1	CNA07990F	TCCAATGGACGAGGACGATG	2177600	1430	2200900	1424	HinfI
A	1	CNA07990R	TGACCGGTGTGGGTTGCAAT	2179029		2202323
B	2	CNB00360F	AGTGCTCAGAGTCTGGGGCTGG	101410	1214	102897	1223	HincII
B	2	CNB00360R	GCCATTCGCAGGGGTGGAGG	102623		104119
B	2	CNB01690F	CCTCCTCATCGCCTACGCC	492285	936	501104	936	HaeIII
B	2	CNB01690R	GGATCTCGTACACGCCGACG	493220		502039
B	2	CNB03520F	TTTCGGGAGTTGGGAGCACA	1036775	1060	1051980	1061	HaeIII
B	2	CNB03520R	TTGGCTGCGGTACTGGCATTCTT	1037834		1053040
B	2	CNB04550F	TGCCGAAATTAGTCGTAAGCG	1293628	962	1306077	962	PvuII
B	2	CNB04550R	TAGCACTTGCCATTGCCTGC	1292667		1305116
B	2	CNB05710F	TTGGACAACGCAAGACCCCAG	1598321	1262	1601790	1263	HindIII
B	2	CNB05710R	TGTTGCAAGCAACGATGCC	1599582		1603052
C	3	CNC00670F	TGTGCGGCTTTGGGATTGGT	195225	1110	191360	1108	HaeIII
C	3	CNC00670R	TTGCAGGTATGGCCGAATGG	196334		192467
C	3	CNC02790F	GATGAAATGGCGAGGACGCA	866572	1469	799711	1470	EcoRI
C	3	CNC02790R	TTCCGCGTTGCAACACAACC	868040		801180
C	3	CNC06110F	AAGGGCGTTGATCCGGCAAT	235559	1404	1795499	1403	HaeIII
C	3	CNC06110R	TTCCCCAGGTCGTTTGGGAT	236962		1796901
C	3	CNC07180F	TGGAGGCGTTGGGCGAAATAGAG	15726	1316	2100876	1309	HaeIII
C	3	CNC07180R	TTCAGCCGTCGCCTTTACCACAA	17041		2102184
D	4	CND00510F	CGGTGCCGCTTTATTTGTGGC	1650153	1325	150300	1327	HinfI
D	4	CND00510R	TCTAGCGCCAAAGCGTGCAAG	1651477		151626
D	4	CND02060F	TCAGGTTCAAACCGCCAGCA	1261617	1223	553800	1222	HaeIII
D	4	CND02060R	AGTTTTGCCCCGCTTCGCTTGC	1262839		555021
D	4	CND03630F	GCAAGCTCGAATACTTCCTGC	819135	888	1001545	888	HaeIII
D	4	CND03630R	CGCACCATCATCCGACCA	818248		1002432
D	4	CND05120F	ACCCTCTCATCCCTCCCGCC	403556	1244	1398741	1251	AluI
D	4	CND05120R	GGGATTCGAGAAGGGCTCTTCG	402313		1399991
D	4	RUM1	TGAAGATTTTGGATTCGAAGAAGGTGACG	258645	1345	59083	1340	EcoRV
D	4	RUM1	CAAGTGCAGAGCTGATCGGCATGGG	259989		57744
D	4	CND06160F	TCAGCAAGCCTTGATAGCAGAGC	120306	1135	1701497	1140	PstI
D	4	CND06160R	CCACGTCCATAAGTCACATCTGGC	121440		1700358
E	5	CNE00250F	TGGCGTCTCTTTGAACGCGATC	44253	1118	55046	1118	HaeIII
E	5	CNE00250R	ATGGCGGAATGTCCGGCTTT	45370		56163
E	5	CNE01630F	CCGTAGACTGGTGGGCGTTGG	455696	1039	452609	1040	HaeIII
E	5	CNE01630R	CCTTCGGCTGCAGGCGTAGG	456734		453648
E	5	CNE03010F	TTGCTGGCAACCACCAGCTT	822857	1111	855287	1117	HaeIII
E	5	CNE03010R	TTTCCGCACCGGTTGATGCT	823967		856403
E	5	CNE05150F	CCACACTTCCAACCATCCTCG	1417863	1182	1445761	1185	HaeIII
F	6	CNE05150R	CATGACCTTCGGCTCCAGCAC	1416682		1444577
F	6	CNF00290F	TCATGCCCCTTCGCCTTCAT	1307533	1457	96744	1455	HaeIII
F	6	CNF00290R	TTCTCCTTCTCCCCATCCCA	1308989		98198
F	6	CNF02400F	TCAAAGCTTCCGCCCGTGTT	726889	1277	701994	1262	HindIII
F	6	CNF02400R	CAGCCGCCTCAAATCACGAA	728165		703255
F	6	CNF04800F	GGTCTGCTCTATATGAGCTGCG	49162	1044	1397215	1058	HindIII
F	6	CNF04800R	GGAAACTGGTCCCCAACAATC	48119		1398272
G	7	CNG00170F	TTTCTTCCGCCGCTTCTCAC	1348500	1245	42764	1232
G	7	CNG00170R	ACAGCGCGTTGAGTTTCGGT	1349744		43995		HaeIII
G	7	CNG01240F	TCGTTTCGCTGGTCAGCAGC	1021799	1237	356266	1246	EcoRV
G	7	CNG01240R	CGGTACATGGGATGGGCGGT	1023035		355021
G	7	CNG03250F	TTGCCAATAACGTGGCACGG	444807	1424	916601	1423	HindIII
G	7	CNG03250R	AAAGGGAGGCGGCTGATGATA	446230		918023
G	7	CNG04610F	TGTTTCCCACAGGCCAAGGACT	59766	1466	1308769	1514	HinfI
G	7	CNG04610R	CGTGCGCGAATGCATCGATAT	61231		1310282
H	8	CNH00030F	TGTCGATGTGCTTCTCGGCA	12634	1272	1186643	1274	PstI
H	8	CNH00030R	CTCCCTCCCATCCCAAAACAC	13905		1187916
H	8	CNH02750F	TTGGATCGCTTGCTCGCGAA	818314	1428	349466	1411	EcoRI
H	8	CNH02750R	AGGCCCGAGCAAAGGAATGA	819741		350876
H2	8	CNH03360F	CGGGGCTATTTGGAGCGAAA	968260	1396	150788	1380	HaeIII
H2	8	CNH03360R	ATGATGGGGCCTCTGGATTG	969655		152167
I	9	CNI00070F	CCGCCTGCACACCTTTCTT	1142613	1214	20265	1200	XhoI
I	9	CNI00070R	TGTCTTCGGTTTGGATGGG	1143826		21464
I	9	CNI01350F	GAGCGACATCGTCCCTATGTGA	790719	1250	402736	1232	PvuII
I	9	CNI01350R	ACTGGTAGCAATGGCGACATG	789470		403967
I	9	CNI04370F	AGCGGCTACAGCAAAAGCGA	30620	1078	1166708	1084	HinfI
I	9	CNI04370R	AACATGTCCGCCTCACCCAA	31697		1167791
J	10	CNJ00070F	ATGGCGGAAGAGGCGTATGA	1016363	1153	14214	1135	HinfI
J	10	CNJ00070R	CCTGTCCAGTGCGCATTTCG	1017515		15348
J	10	CNJ01700F	TGGGACGCTGACACTCGGTATG	532587	1137	496402	1137	PstI
J	10	CNJ01700R	TTGACCTTCTGGACAAGCTGGC	531451		497538
J	10	CNJ02920F	TGGGGGAGAAAGGACATTGG	175236	1555	904610	1568	HinfI
J	10	CNJ02920R	CAAATGCCGAGCTCCCTTC	176790		906177
K	11	CNK00170F	AACATGGCATCTCCCCCCAA	1500435	1108	54380	1111	HinfI
K	11	CNK00170R	TCGTGCTGACCATGCGGTTT	1501542		55490
K	11	CNK01700F	ACGCACTCTCACAGCTCCTTCG	1033365	1175	501568	1173	HaeIII
K	11	CNK01700R	GCAAAGCTCAGGCTCAAATCCAG	1034539		500396
K	11	CNK03410F	TTTCGCCGCACCCCCTTTTT	1513810	1131	1002531	1125	HinfI
K	11	CNK03410R	CCTCGCCGCCCAATAATTCA	1514940		1003655
L	12	CNL03990F	CCCAGGCAGCCGAGGATG	787025	1497	95393	1487	HaeIII
L	12	CNL03990R	GCTCGTCGTGACCAGAGGCG	785529		96879
L	12	CNL04620F	TTCGTGGCGACAGGTTTTGGG	595892	1321	289852	1321	HindIII
L	12	CNL04620R	TTCAGCGATGGGTTGAGGCA	597212		291172
L	12	CNL05760F	GGCTCGTGTCAGGCTCAATC	288054	1812	604149	1818	PvuII
L	12	CNL05760R	CCTCGCACACAGCACGCATA	286243		605966
L	12	CNL06810F	TTAATGGACTGGGCAGATGCTCGTC	18019	868	894746	879	SacI
L	12	CNL06810R	ATGTCTTCTCCCGCCCTTTTTGCC	18886		895624
M	13	CNM00180F	GCTCAAGAACCATACCTGCTCAT	65845	1607	39248	1633	HincII
M	13	CNM00180R	GGCGGCAGGTGACTTCAGTG	67451		40880
M	13	CNM00630F	TGCCAATTGCAAGGGTGGCT	183577	1133	195041	1134	PstI
M	13	CNM00630R	TGCGTTGAACAACGCGACCT	184709		196174
M	13	CNM02560F	ATGGACGCTCTCACATTACCTTGC	757906	1491	776201	1493	AccI
M	13	CNM02560R	ACGCTGCCCTCTCCCACAGTC	759396		777693
N	14	CNN00060F	CCCAACCTCATCCCACCTC	40214	1223	18763	1228	XhoI
N	14	CNN00060R	ACAGAACCCATTGAGCCCGA	41436		19990
N	14	CNN01360F	GACTGGGAGTCGGACATGC	415180	1119	405849	1119	EcoRV
N	14	CNN01360R	CACTTCAATCATCTGCACGCCA	416298		406967
N	14	CNN02060F	TTGGAACAGGCCACTCGGAA	632500	1432	644695	1433	HaeIII
N	14	CNN02060R	ACCGCCAAGGATTCTTGCGA	633931		646127
