# Supplementary material for: Identification of QTLs Associated with Virulence Related Traits and Drug Resistance in Cryptococcus neoformans
Source: G3 (Bethesda). 2016 Jun 30;6(9):2745–59. doi: 10.1534/g3.116.029595 (PMC5015932; doi:10.1534/g3.116.029595)
Supplement: Supplemental Material [file supp_g3.116.029595_TableS3.xlsx]

## Sheet: Sheet1
“ID”	Plate_00	Plate_05	Plate_1	Plate_2	Plate_4	Plate_8	Plate_16	Plate_32	Plate_64	Liquid_00	Liquid_05	Liquid_1	Liquid_2	Liquid_4	Liquid_8	Liquid_16	Liquid_32	Liquid_64	Liquid_128	MIC	EC90	Melanin	37	40	Cell_Size	Cell_Wall	Thickness	Capsule_B	Capsule_P	CNA00050	CNA00290	CNA00670	CNA01100	CNA01490	CNA01890	CNA02350	CNA02700	CNA03050	CNA03460	CNA03720	CNA04100	CNA04490	CNA04940	CNA05300	CNA05600	CNA06030	CNA06130	CNA06310	CNA06610
																														A	A	A	A	A	A	A	A	A	A	A	A	A	A	A	A	A	A	A	A
																														0	3.9	4.6	5	6.3	7.2	9.3	14.6	16.4	19.5	19.7	23.5	26.3	28.1	29.7	29.7	34.6	35.7	42.6	48.5
1	2.3	2.8	2.2	2.2	2.1	1.5	2	2	1.7	0.2764	0.1639	0.1045	0.1053	0.0929	0.068	-	0.058	0.0556	0	7	7	25.6179	6.28762	4.83483	6.75424	0.0725661	0.464394	7570.4	0.076961	H	H	H	H	H	H	H	H	H	H	H	H	H	H	H	H	H	H	H	H
2	1.8	1.6	1.3	1.2	0.9	0.9	1	1	0.8	0.1287	0.0903	0.0191	0.061	0.0146	0.0405	0.0087	0.0011	-	0	7	4	26.8542	4.91317	5.57741	5.69256	0.0773872	0.432318	0	0	H	H	H	H	H	H	H	H	H	H	H	H	H	H	H	H	H	H	H	H
3	1.6	1.4	0.9	0.7	0.8	0	0	0	0	0.1389	0.0029	0	0	0	0	0	0	0	0	3	-1	28.7239	5.81785	3.8633	7.90481	0.0679202	0.47076	12677.2	0.14842	B	B	B	B	B	B	B	B	B	B	B	B	B	B	B	B	B	B	B	B
4	2	2	1	0.7	0.6	0.6	0	0	0	0.2573	0.0057	0.003	0.0022	0.0002	0.0007	-	0	0	0	4	-1	41.7396	4.28621	5.53181	7.28547	0.0528395	0.381725	39915.8	0.587787	B	B	B	B	B	B	B	B	B	B	B	B	B	B	B	B	B	B	B	B
5	2.1	1.6	1.5	1.6	1.2	0.6	0	0	0	0.4183	0.1707	0.0025	0.0017	0.0068	0.004	-	0.0005	0.0014	0	4	0	29.7438	6.51649	3.68521	4.74983	0.0931136	0.43571	0	0	B	B	B	B	B	B	B	B	B	B	B	B	B	B	B	B	B	B	B	B
6	1.6	1.6	1.5	1.3	1.1	0.7	0	0	0	0.1824	0.1094	0.0027	0.0004	0	0.0008	0	0	-	0	4	0	33.9518	6.93056	4.83414	6.0518	0.0600739	0.35442	0	0	B	B	B	B	B	B	B	B	B	B	B	B	B	B	B	B	B	B	B	B
7	1.8	0.9	1.2	1.2	1.7	0.9	0	0	0	0.1716	0.0034	0	0	0	0	0	0	0	0	4	-1	31.9302	7.99984	6.18661	5.34256	0.0560369	0.288963	0	0	B	B	B	B	B	B	B	B	B	B	B	B	B	B	B	B	B	B	B	A
8	1.7	1.5	1	1	0.8	0.5	0	0	0	0.1181	0.0713	0.0694	0	0	0	-	0	0	-	4	1	33.4488	5.66704	7.82575	5.88521	0.0530167	0.298632	0	0	B	B	B	B	B	B	B	B	B	B	B	B	B	B	B	B	B	B	B	A
9	4.5	4.1	3.4	3.8	4.3	3.4	1.9	0.6	0.6	0.3952	0.306	0.3641	0.4148	0.4149	0.2862	0.2815	0	0	-	7	5	40.3102	4.32199	6.10403	6.83735	0.0531247	0.339448	44332.2	0.672944	H	H	H	H	H	H	H	H	H	H	H	H	H	H	H	H	H	H	H	H
10	3.6	3.3	3.5	3.6	3.2	3.2	1.5	0.7	0.6	0.3297	0.3665	0.2588	0.2748	0.3963	0.3436	0.2583	0.0967	0.0052	0	7	6	41.648	4.24239	3.91444	6.88033	0.0480022	0.308918	21451.9	0.470004	H	H	H	-	H	H	H	H	H	H	H	H	H	H	H	-	H	H	H	H
11	4.1	4.6	4	3.9	3.7	4.9	1.6	0.9	0.8	0.3234	0.2322	0.2884	0.334	0.3018	0.2849	0.2711	0.039	0.0198	0	7	6	40.8852	5.61205	2.6781	7.12441	0.0499691	0.336067	32278.8	0.609766	H	H	H	H	H	H	H	H	H	H	H	H	H	H	H	H	H	H	H	H
12	2.7	2.7	3	2.3	2.8	2.6	1.8	0.9	0.7	0.3254	0.2761	0.3922	0.32	0.2895	0.2906	0.23	0.123	0.0218	0	7	6	43.5101	7.26558	3.12123	6.98341	0.0473954	0.315425	27559.6	0.494696	H	H	H	H	H	H	H	H	H	H	H	H	H	H	H	H	H	H	H	H
13	1.1	1.1	0.9	0.8	0.6	0	0	0	0	0.0437	0.0482	0.0413	0.016	0.0103	0.045	0.0017	0	-	0	3	4	36.0298	3.52157	-	6.9686	0.0507611	0.334486	0	0	B	B	B	B	B	B	B	B	B	B	B	B	B	B	B	B	B	B	B	B
14	3.3	4.4	3.6	2.9	2.8	4	1.3	0.7	0	0.2789	0.2961	0.2489	0.2785	0.2464	0.1761	0.2811	0.0042	0.013	0	6	5	43.7844	3.46292	6.8562	7.59935	0.0449998	0.337365	26548.6	0.494696	H	H	H	H	H	H	H	H	H	H	H	H	H	H	H	H	H	H	H	H
15	2	2	1.5	1.5	1.1	1.1	1.5	1.1	0.5	0.1293	0.1174	0.2	0.115	0.0987	0.0819	0.0363	0.0074	0.0042	0.003	7	5	42.7641	8.13938	11.2517	6.60234	0.049533	0.316997	39240.5	0.652325	A	A	A	A	A	A	A	A	A	A	A	A	A	A	A	A	A	A	A	A
16	4	4.4	4.7	4.5	4	3.2	3.1	1.4	0.5	0.1843	0.153	0.1455	0.1278	0.1302	0.1237	0.079	0.0038	0.0027	0	7	5	43.684	4.62359	4.71797	7.76504	0.0468431	0.339317	22611.5	0.485508	H	H	H	H	H	H	H	H	H	H	H	H	H	H	H	H	A	A	A	A
17	3.6	4.6	4.8	4.8	4.6	4.9	3.3	1.4	0.5	0.1559	0.1179	0.12	0.1428	0.1406	0.1758	0.1202	0.746	0.0053	0	7	6	42.6286	5.93068	3.1333	7.07704	0.0484182	0.330574	23739.8	0.41871	H	H	H	H	H	H	H	H	H	H	H	H	H	H	H	H	A	A	A	A
18	3.5	4.6	4.6	4.9	4.8	3	1.9	0.7	0.5	0.2016	0.1152	0.1854	0.166	0.143	0.1122	0.0437	-	0.0211	0.0297	7	7	41.6236	7.59624	2.71914	7.52457	0.0455432	0.317403	42509.5	0.628609	H	H	H	H	H	H	H	H	H	H	H	H	H	H	H	H	H	H	H	H
19	4.2	4	2.8	2.6	2.9	2.9	2.5	1.9	0.5	0.1514	0.1528	0.144	0.1399	0.1393	0.1142	0.1082	0.0641	-	0	7	7	41.3744	5.85943	5.97182	6.10666	0.0554996	0.327359	9734.88	0.277632	H	H	H	H	H	H	H	H	H	H	H	H	H	H	H	H	H	H	H	H
20	1.3	1.3	1.8	1	1.4	1	1.3	0.8	0.8	0.0962	0.152	0.061	0.0649	0.0597	0.056	0.0344	-	0.0074	0.0008	7	6	40.7013	11.2183	5.88309	6.1146	0.0521199	0.296587	0	0	A	A	A	A	A	A	A	A	A	A	H	H	H	H	H	H	H	H	H	H
21	4.2	5.1	2.3	1.6	3.5	3.3	2.9	2.7	0.7	0.3113	0.3237	0.2208	0.2514	0.2116	0.1683	0.1852	0.099	0.0072	0.0063	7	6	41.6572	10.5654	3.18502	6.77112	0.0438544	0.287667	28396.8	0.565314	H	H	H	H	H	H	H	H	H	H	H	H	H	H	H	H	H	H	H	H
22	1.1	1	2.9	1.3	1.2	1.2	1.1	0.9	0.7	0.2499	0.2208	0.1944	0.1612	0.2264	0.1886	0.1134	0.0325	0.0074	0.0032	7	6	37.6209	8.55947	5.98249	7.09027	0.0444391	0.295899	50683	0.652325	H	H	H	H	H	H	H	H	H	H	H	H	H	H	H	H	H	H	H	H
23	3	3.1	2.3	2.8	2.9	4.4	2	0.8	1.5	0.1237	0.0586	-	0.0689	0.0697	0.0666	0.0457	0.0679	0.0772	0.0693	7	7	36.5697	4.67582	4.72447	6.36258	0.0519245	0.307962	2122.84	0.0392207	B	B	B	B	B	B	B	B	B	B	B	B	B	B	B	B	B	B	B	B
24	6.4	4.9	5.9	5.5	5.5	4.5	3	1.8	1.8	0.156	0.163	0.1806	0.1433	0.4947	0.1975	0.3071	0.1267	-	0.075	7	7	43.4814	7.03347	5.57293	7.62872	0.0398833	0.299045	31698	0.444686	H	H	H	H	-	H	H	H	H	H	H	H	H	H	H	H	A	A	A	A
25	4.9	4.5	5.3	5.4	5.4	4.2	2.1	1.1	1.2	0.178	0.1497	0.1403	0.1681	0.2068	0.1422	0.3451	0.0461	0.0351	0.053	7	7	43.1762	8.38611	2.78608	8.06678	0.0366046	0.291121	37200.3	0.609766	H	H	H	H	-	H	H	H	H	H	H	H	H	H	H	H	H	H	H	H
26	7	6.3	4	3	4.2	1.1	1	0	0	0.2451	0.1666	0.2182	0.15	0.1746	0.22	0.0861	-	0.0321	0.0683	5	7	42.347	7.76241	4.40753	6.39004	0.0482074	0.298386	18642	0.470004	H	H	H	H	H	H	H	H	H	H	H	H	H	H	H	H	B	B	B	B
27	1.2	0.8	0.9	1.9	0.9	0.4	0	0	0	0.1114	0.1763	0.1153	0.05	0.0408	0.0512	0.0474	0.055	0.0393	0.0715	4	7	31.8058	4.43729	4.85914	5.84146	0.0465988	0.257439	8618.56	0.24686	B	B	B	B	B	B	B	B	B	B	B	B	B	B	B	B	B	B	B	A
28	0.8	2.6	1.7	1.6	1.6	0.9	0.8	0	0	0.1429	0.0311	0.0349	0.0398	0.0405	0.036	0.0393	0.0459	0.0469	0.0425	5	7	30.9751	7.88101	3.38602	5.42441	0.0601498	0.312053	0	0	B	B	B	B	B	B	B	B	B	B	B	B	B	B	B	B	B	B	B	A
29	1.1	2	1.9	1.5	1	0.6	0	0	0	0.3425	0.1628	0.0983	0.0591	0.056	0.0504	0.0271	0.0359	0.0309	0.0332	4	4	41.2905	3.60312	6.00048	5.59032	0.0547843	0.302075	0	0	B	B	B	B	B	B	B	B	B	B	B	B	B	B	B	B	B	B	B	A
30	1.7	1.4	1.6	1.1	1.2	0.8	0	0	0	0.0851	0.1105	0.1426	-	0.0419	0.0385	0.0317	0.034	0.0149	0.0296	4	7	41.002	3.4577	5.74793	5.94906	0.0571633	0.306127	1505.28	0.0392207	B	B	B	B	B	B	B	B	B	B	B	B	B	B	B	B	B	B	B	A
31	3	1.7	2	1.5	0.9	0.5	0	0	0	0.1286	0.0302	0.0198	0	0.0008	0	-	-	-	-	4	1	40.8711	5.74807	3.43594	5.63157	0.0548888	0.304417	0	0	B	B	B	B	B	B	B	B	B	B	B	B	B	B	B	B	B	B	B	A
32	3.4	2.5	1.5	1.6	0.8	0.4	0	0	0	0.1366	0.0568	0	0.0076	0	0	-	-	-	-	4	0	40.9543	6.32408	3.56461	4.96943	0.0736138	0.355625	0	0	B	B	B	B	B	B	B	B	B	B	B	B	B	B	B	B	B	B	B	A
33	2.5	1.5	0.8	0.8	0.4	0	0	0	0	0.3309	-	-	0.0132	0.0154	0.0172	0.0355	0.0219	0.0355	0.026	3	1	37.3603	5.05114	4.20032	5.80606	0.052652	0.293732	0	0	B	B	B	B	B	B	B	B	B	B	B	B	B	B	B	B	B	B	B	B
34	1.5	1.4	1.6	1.7	1.3	1.3	1.4	1.1	1.1	0.2448	0.3285	0.2541	0.2769	0.2217	0.1621	0.0335	0.018	0.0265	0.0347	7	5	36.0336	11.2992	5.3683	6.30604	0.0450231	0.272224	0	0	A	A	A	A	B	B	B	B	B	B	B	B	B	B	B	B	B	B	B	B
35	1.9	1.8	1.9	2	1.7	1.6	1.2	1	0.8	-	0.1867	0.1233	0.1674	0.0901	0.0815	0.0468	0.0259	-	0.0386	7	7	37.6369	-	5.77727	7.005	0.051911	0.33191	0	0	B	H	H	H	H	H	B	B	B	H	H	H	B	B	B	B	B	B	H	H
36	2.3	2.8	1.8	1.6	1.8	1.8	0.7	0.5	0.9	-	0.0841	0.0269	0.0354	0.0393	0.0528	0.0342	0.0207	0.024	0.0357	7	7	37.3435	11.7616	5.16125	5.43206	0.0616925	0.317789	0	0	B	B	B	B	B	B	B	B	B	B	B	B	B	B	B	B	B	B	B	B
37	1.3	2	1.4	0.8	0.8	1.1	0.7	0.4	0.4	0.2222	0.2155	0.3084	0.2389	0.1864	0.1404	0.1201	0.0108	0.0097	0.0053	7	5	36.1049	7.27316	2.22781	7.56645	0.0491713	0.339488	25183	0.392042	A	A	A	A	A	A	A	A	A	A	A	A	A	A	A	A	B	B	B	B
38	2.1	2.6	1.7	1.2	1.5	0.9	0.5	1	0	0.1348	0.1494	0.156	0.1113	0.0922	0.0143	0.0084	0.0096	0.0017	0	6	4	36.4022	4.0451	5.08904	7.3414	0.0405692	0.283771	23444.5	0.41871	A	A	A	A	A	A	A	A	A	A	A	A	A	A	A	A	A	A	B	B
39	1.8	1.9	1	1.3	0.9	1.2	0.6	0.6	0	0.1465	0.283	0.1536	0.1244	0.1407	0.0863	0.0082	0.0034	0.0023	0	6	4	38.0464	4.60422	3.63633	8.0443	0.035245	0.275792	4067.04	0.076961	A	A	A	A	A	A	A	A	A	A	A	A	A	A	A	A	A	A	B	B
40	2.5	3.1	2.3	1.8	1.4	1.9	1.8	3.1	0.9	0.1698	-	0.2089	0.1551	0.1099	0.0304	0.0048	0.0053	-	0	7	4	36.7944	3.10712	4.30846	5.2867	0.0609142	0.308211	6395.52	0.215111	A	A	A	A	A	A	A	A	A	A	A	A	A	A	A	A	A	A	B	B
41	2.2	2.1	1.8	1.9	1.5	1.4	1.5	1.9	1.2	0.1755	0.1679	0.1612	0.1947	0.1848	0.1877	0.1453	0.031	0.0048	0.0034	7	6	41.8735	3.81066	3.21165	6.06317	0.0610858	0.357159	3269	0.040822	A	A	A	A	A	A	A	A	A	A	A	A	A	A	A	A	A	A	A	A
42	2.9	3.1	3.8	3.9	4.4	3.8	3.2	0.9	1.2	0.134	0.1227	0.1244	0.1076	0.1217	0.0311	0.0133	-	0.0042	0.0002	7	4	29.2764	5.4535	5.83702	5.88161	0.053173	0.301036	0	0	A	A	A	A	A	A	A	A	A	A	A	A	A	A	A	A	A	A	A	A
43	2.9	2.7	2.4	2.7	4.1	3.3	3	1.9	0.8	0.1701	0.1602	-	0.1413	0.1833	0.1071	0.0156	0	0.0031	0.0041	7	4	42.7938	5.0681	6.49955	6.77793	0.0529338	0.328951	26863.4	0.470004	A	A	A	A	A	A	A	A	A	A	A	A	A	A	A	A	A	A	A	A
44	2.5	3.3	1.8	1.5	2	1.1	0.9	0.9	0.4	0.2547	0.248	0.2165	0.2029	0.1924	0.1712	0.1502	0.1694	0.0201	0.0056	7	6	43.8584	5.30794	3.55186	6.80758	0.047662	0.305452	31029.1	0.542324	A	A	A	A	A	A	A	A	A	A	A	A	A	A	A	A	A	A	A	A
45	3.3	2.7	5.6	3.2	2.4	1.4	0.5	0.8	0	0.001	0.0004	0.0039	0	0.0067	0	0.0004	0	0	-	6	1	21.8175	4.45435	3.61193	7.18105	0.0490438	0.338459	14111.4	0.307485	H	H	H	H	H	H	H	H	H	H	H	H	H	H	H	H	H	H	H	H
46	2.9	2.6	4.6	2.6	0.9	0.9	0	0.4	0	0.2616	0.2971	0	0.0025	0	0	0.0007	0.0053	0	0.0084	4	0	26.6794	7.69045	4.00117	5.68646	0.0642896	0.356977	0	0	B	B	B	B	B	B	B	B	B	B	B	B	B	B	B	B	B	B	B	B
47	2.4	2.9	1.6	1.4	1.5	2	0.5	0.8	0	0.0188	-	0.043	0.0065	0	0	0.0026	0	0.0184	0	6	2	26.9534	7.37281	3.50181	5.13552	0.0679914	0.332512	0	0	B	B	B	B	B	B	B	B	B	B	B	B	B	B	B	B	B	B	B	B
48	3.4	1.6	3.1	1.3	1.5	1.1	1.3	0.9	1.5	0.1411	0.1226	0.1341	0.136	0.0957	0.0062	0	0	0.0014	0	7	3	27.4349	5.94293	3.9712	5.20944	0.0720815	0.358081	0	0	B	B	B	B	B	B	B	B	B	B	B	B	B	B	B	B	A	A	A	A
49	4.4	4.5	4.2	4.1	3.7	3.2	2.4	3	1.9	0.2536	0.1838	0.1842	0.2092	0.1374	0.2362	0.2184	0.0185	0	0	7	5	43.4856	4.35907	3.53566	6.29603	0.050466	0.30638	7210.08	0.215111	H	H	H	H	H	H	H	H	H	H	H	H	H	H	H	H	A	H	H	H
50	3.6	1.3	4.3	2.8	1.8	1.5	2.2	2.1	1.7	0.2372	0.2503	0.2358	0.3246	0.1854	0.1868	0.2034	0	0	0	7	5	44.1221	3.77978	2.59868	6.32547	0.0470404	0.286303	13829.9	0.364643	H	H	H	H	H	H	H	H	H	H	H	H	H	H	H	H	H	H	H	H
51	3.6	1.2	3.3	1.5	1.3	1.5	1.6	1.3	1.7	0.2304	0.2127	0.2296	0.1762	0.1453	0.0997	0	0.0028	-	0	7	4	43.2357	5.07547	2.67244	6.27397	0.0455593	0.275548	16179.2	0.41871	H	H	H	H	H	H	H	H	H	H	H	H	H	H	H	H	A	H	H	H
52	2.5	2.6	2.6	2.2	1.5	1.6	2.1	2.8	1.9	0.197	0.1678	0.1107	0.1638	0.2009	0.1207	0.0333	0	0	0	7	5	43.1834	3.16147	3.01943	5.92402	0.0511338	0.296906	7198.24	0.215111	H	H	H	H	H	H	H	H	H	H	H	H	H	H	H	H	A	H	H	H
53	3.9	4.3	4.3	4.6	4.8	4.8	2.2	2.6	0.9	0.1837	0.4653	0.1804	0.1669	0.1597	0.2004	0	-	0	0	7	4	45.1275	5.24785	2.24434	5.82274	0.0566294	0.316032	9134.88	0.24686	H	H	H	H	H	H	H	H	H	H	H	H	H	H	H	H	A	H	H	H
54	2.4	3.7	2.6	2.3	0.9	0.8	0.5	0.6	1.8	0.2062	0.1447	0.2178	0.1859	0.1405	0.1362	0.0952	-	0.0272	0	7	7	45.2015	5.90867	3.40794	6.4185	0.0452947	0.288585	12443	0.336472	H	H	H	H	H	H	H	H	H	H	H	H	H	H	H	H	H	H	H	H
55	2.2	5.2	2.8	2.5	0.7	0.8	0.5	0.4	0	0.0854	0.034	0	0	-	0.0026	0.0011	0	0	0	6	0	37.2222	7.02955	3.41634	6.28204	0.0465202	0.280142	5909.12	0.182322	B	B	B	B	B	B	B	B	B	B	B	B	B	B	B	B	B	B	B	B
56	2.3	1.8	2	1.3	0.8	0.7	0.4	0.4	0	0.1042	0.0242	0.0567	0	0.0005	0	0	0	0.0014	0	6	1	37.8625	5.21492	5.52288	5.34797	0.0666076	0.341307	0	0	B	B	B	B	B	B	B	B	B	B	B	B	B	B	B	B	B	B	B	B
57	1.4	1.7	1.6	1.2	1.2	1.2	1.6	1	2	0.0464	0	0	0	0	0	0	0	0.0057	0	7	-1	38.7828	3.49922	6.5181	5.49265	0.0455451	0.24869	0	0	B	B	B	B	B	B	B	B	B	B	B	B	B	B	B	B	B	B	B	B
58	2.2	1.9	1.8	2.1	1.7	2	1.9	1.5	0.7	0.0679	0	0	0.0083	0.0092	0.0037	0	-	0	0	7	-1	43.5539	5.7133	5.93302	5.80342	0.0608317	0.333744	0	0	B	B	B	B	B	B	B	B	B	B	B	B	B	B	B	B	B	B	B	B
59	2.9	2.2	2.6	3	2.9	2.8	2.8	2.8	0.9	0.2376	0.1953	0.2041	0.2544	0.166	0.0238	0.0049	0.0017	0.0076	0.0047	7	4	45.1958	3.98932	4.64681	6.84266	0.0471644	0.312134	5613.28	0.113329	H	H	H	H	H	H	H	H	H	H	H	H	H	H	H	H	H	H	H	H
60	2.5	2.8	2.7	1.5	1.2	0.5	0	0	0	0.2903	0.2241	0.1485	-	0.1789	0.1431	0.1111	0.012	0	0.0043	4	5	46.0059	5.49639	4.05119	6.62744	0.0482346	0.297538	11723.8	0.277632	A	A	A	A	A	A	A	A	A	A	A	A	A	A	A	A	A	A	A	A
61	3.8	3.1	3.8	3.8	3.5	2.6	2.8	3.4	0.8	0.0989	-	0.0164	0.0138	-	0.0122	0.0116	0.0159	0.0147	0.0277	7	7	35.4151	6.73801	4.30433	6.13607	0.0575307	0.346337	0	0	B	B	B	B	B	B	B	B	B	B	B	B	B	B	B	B	B	B	B	B
62	4.3	4.1	4.2	4.5	4.1	2.2	0.9	0.7	1	0.2912	0.2767	0.2645	0.2821	0.266	0.3005	0.2805	0.2852	0.0769	0.01	7	7	44.4369	5.84249	4.37912	5.96823	0.0559635	0.310678	25118.2	0.565314	A	A	A	A	A	A	A	H	H	H	H	H	H	H	H	H	H	H	H	H
63	2.9	1.9	3.4	2.3	2.9	1.3	1.5	1.2	0.6	0.3456	0.3231	0.2782	0.3091	0.2745	0.2933	0.0901	0.0225	0.0177	0.0132	7	5	44.7032	4.49857	6.58001	6.18831	0.0523274	0.298021	11037.3	0.307485	H	H	H	H	H	H	H	H	H	H	H	H	H	H	H	H	H	H	H	H
64	2.9	2.5	3.4	3.3	3.9	3	0.9	1	0.7	0.4266	0.3106	0.3292	0.3389	0.266	0.2325	0.3047	0.1902	0.022	0	7	6	44.7337	4.63043	3.34045	5.95651	0.054285	0.31564	5704	0.189242	H	H	H	H	H	H	H	H	H	H	H	H	H	H	H	H	H	H	H	H
65	3.9	3	4.1	2.3	3.2	5	3.7	2.9	0.7	0.3222	0.3528	0.267	0.3064	0.2717	0.2562	0.0903	0.0179	0.0026	0.0068	7	5	44.3396	4.24905	7.15607	6.96263	0.0387735	0.264019	28471.8	0.565314	H	H	H	H	H	H	H	H	H	H	H	H	H	H	H	H	H	H	H	H
66	4.7	3.1	2.5	3.6	1.2	0.6	0.7	0	0	0.2542	0.2042	0.256	0.2105	0.2574	0.2888	0.2451	0.2538	0.0872	0.0078	5	7	44.9581	9.89909	6.9097	6.40994	0.0561781	0.334821	8228.5	0.255933	A	A	A	A	A	A	A	H	H	H	H	H	H	H	H	H	H	H	H	H
67	3.5	5	4.1	4.3	3	3.6	2.2	0.9	0.5	0.5277	0.2794	0.083	0	0	0	0	0	0	0	7	1	44.8135	9.86683	9.40366	6.59582	0.0470165	0.301689	13013.1	0.277632	B	B	B	B	B	B	B	H	H	H	H	H	H	H	H	H	H	H	H	H
68	1.1	3.1	1	0.9	0.8	0.9	1.5	1.1	0.7	0.7132	0.2632	0.4675	0.2185	0.4958	0.5973	0.1918	0	0	0	7	5	44.7799	7.70042	9.11571	6.66917	0.0494618	0.325049	6356.48	0.182322	H	H	H	H	H	H	H	H	H	H	H	H	H	H	H	H	H	H	H	H
69	2	2.1	1.2	1	1.1	0.8	0	0	0	0.2037	0.1727	0.5489	0.2739	0.2625	0.13	0.016	0	0	0	4	4	31.7261	6.1175	3.29014	4.90008	0.0615848	0.295942	7349.44	0.277632	A	A	A	A	A	A	A	A	A	A	A	A	A	A	A	A	A	A	A	A
70	2.1	1.8	1.9	1.6	1.1	1.5	1.6	1.1	0.8	0.1707	0.0354	0.0083	0	0	0	0	0	0	0	7	0	30.8309	6.59666	4.27691	5.11479	0.063711	0.306752	1282.08	0.0392207	B	B	B	B	B	B	B	B	B	B	B	B	B	B	B	B	B	B	B	B
71	2.8	2.2	2.1	2.9	2.3	1.3	2.1	1.1	0.6	0.0305	0.0523	0.013	0	0	0	0	0	0	0	7	1	34.2681	7.51531	3.86418	5.49746	0.0632757	0.338106	0	0	B	B	B	B	B	B	B	B	B	B	B	B	B	B	B	B	B	B	B	B
72	2.9	2.5	3.4	2.9	1.9	0.7	0	0	0	0.2399	0.1548	0.1412	0.1676	0.12	0.0092	0.0613	0	0	0	4	3	30.2818	6.85608	-	6.45314	0.0551905	0.33839	25625.5	0.631272	A	A	A	A	A	A	A	A	A	A	A	B	B	B	A	A	A	A	A	A
73	3.6	3.1	2.6	2.5	1.8	0.6	0	0	0	0.5947	0.1433	0.0079	0.0146	0	0	0	0	0	0	4	0	45.0443	11.0187	5.31713	6.03846	0.0599897	0.356416	6332	0.182322	B	B	B	B	B	B	B	B	B	B	B	B	B	B	B	B	B	B	B	B
74	1.7	2.9	1.4	0.9	1.3	1.1	1.4	0.9	0.6	0.3392	0.1401	0	0.0087	0	0	0	0	0	0	7	0	45.0024	11.0185	7.22375	5.73506	0.0859529	0.488562	1718.08	0.076961	B	B	B	B	B	B	B	B	B	B	B	B	B	B	B	B	B	B	B	B
75	4.1	4	3.7	3.7	2.4	3.4	1.1	0.8	0.5	0.0949	0.0632	0.045	0.0109	0.0071	0	0	0.0068	0.0084	0	7	2	32.7117	5.62201	7.81125	7.04153	0.0451516	0.312539	39472.3	0.542324	B	B	B	B	B	B	B	B	B	B	B	B	B	B	B	B	B	-	B	B
76	2.4	1.7	1.9	1.5	1.8	1.8	2	1.4	1.4	0.1956	0.2067	0.328	0.2152	0.1728	0.1248	0.104	0	0.0122	0.0078	7	5	44.4964	9.89936	4.71687	7.02125	0.0471962	0.318827	23248.5	0.444686	H	H	H	H	H	H	-	H	H	H	H	H	H	H	H	H	H	H	H	H
77	1.5	1.5	1.9	2	1.5	1.5	1.5	1.2	1.1	0.3761	0.3485	0.4157	0.4103	0.3572	0.381	0.3095	0.2494	0.0408	0.0118	7	7	43.9084	6.90106	6.44842	5.94514	0.0576496	0.321349	30176.4	0.444686	A	A	A	A	A	A	A	A	A	A	A	A	A	A	A	A	A	A	A	A
78	1.9	2	2.5	1.4	2.2	2.1	1.7	1.9	2.1	0.2038	-	0.1767	0.2249	0.0811	0.1273	0.1233	0.0348	0.0155	0	7	6	36.5686	5.80481	4.72003	5.46186	0.0683924	0.364681	0	0	H	H	H	H	H	H	H	H	H	H	H	-	H	H	H	H	H	H	H	H
79	1.6	1.4	1.2	2.6	0.9	0.8	1	0.9	0.5	0.167	0.0104	-	0.0089	-	0.0134	0.0146	0.0168	0.0146	0	7	-1	40.1187	7.77897	8.99226	4.86134	0.0783595	0.36914	0	0	H	H	H	H	H	H	H	H	H	H	H	H	H	H	H	H	H	H	H	H
80	2.2	1.4	1.4	2.1	1.1	1.2	1.6	1.2	0.9	0.2873	0.252	0.261	0.267	0.2905	0.1425	0.0346	0.0137	0.015	0.0091	7	5	45.4824	9.12708	5.90765	6.24961	0.0582636	0.359319	1569.33	0.040822	H	H	H	H	H	H	H	H	H	H	H	H	H	H	H	H	H	H	H	H
81	2.1	1.5	1.2	1.4	1.3	0.6	0	0	0	0.0841	0.1072	0.0862	-	0.1	0.0786	-	0.0093	0.0008	0.0019	4	6	29.9983	4.65847	8.97321	5.23173	0.058591	0.301112	6779.2	0.24686	A	A	A	A	A	A	A	A	A	A	A	A	A	A	A	A	A	A	A	A
82	2	1.8	2.2	1.6	1.5	1.2	0.8	0.7	0.4	-	0.091	0.0082	0.0089	0.0088	0.0047	0.0071	0.0047	0.0033	0	7	7	30.2811	5.27589	4.27349	6.62287	0.0438122	0.272426	40523.8	0.494696	B	B	B	B	B	B	B	B	B	B	B	A	A	A	A	A	A	A	B	B
83	2.9	1.1	0.9	1.4	1	0.8	0	0	0	0.1335	0.04	0.0157	0.0151	0.008	0.0081	-	0.0078	-	-	4	2	34.932	6.54797	5.75517	5.56568	0.0549291	0.302292	5360.17	0.189242	H	H	H	H	H	H	H	H	B	B	B	B	B	B	B	B	B	B	B	B
84	1.8	1.6	1.5	0.9	1.1	0.6	0	0	0	0.128	0.0698	0.0146	0.0075	0.0105	0.01	0.0068	0	-	0	4	1	30.5936	6.7355	4.46489	4.63054	0.0672976	0.298064	0	0	B	B	B	B	B	B	B	B	B	B	B	B	B	B	B	B	B	B	B	B
85	3.8	2.8	2.8	2.3	1.4	1.7	0	0	0	0.3658	0.2649	0.2375	0.2812	0.2193	0.1574	0.045	0.0088	-	-	4	5	33.5427	8.199	-	6.36859	0.0504004	0.308776	25119.5	0.542324	B	B	B	B	B	B	B	B	B	B	B	B	B	B	B	B	B	B	B	B
86	2.5	2.6	2.8	2.3	2.2	2.3	1.6	1.2	1.3	0.1862	0.0947	0.0149	0.0091	0.0076	-	0.0104	0.0085	0.0092	0.0048	7	0	35.7837	8.65823	2.74274	5.30676	0.0622148	0.326279	0	0	B	B	B	B	B	B	B	B	B	B	B	B	B	B	B	B	B	B	B	B
87	3	2.8	2.6	2.8	1.7	2.3	2	1.1	1	0.1941	0.1492	0.1491	0.117	0.1759	0.1872	0.0401	0.011	0.0053	0.0037	7	5	36.3457	7.56493	4.55726	5.13558	0.0722258	0.361479	0	0	H	H	H	H	H	H	H	H	H	-	H	-	H	H	H	H	H	H	B	B
88	2.4	1.7	2.1	1.2	1.1	0.7	0.5	0	0	0.1376	-	0.125	0.1244	0.0977	0.0466	0.0061	0.0059	0.0072	0.0073	5	4	36.6407	5.52484	4.92065	5.04766	0.0673171	0.335187	0	0	H	H	H	H	H	H	H	H	H	H	H	H	H	H	H	H	H	H	B	B
89	2.2	1.2	1.2	1.1	1.1	0.7	0.5	0	0	0.1178	0.047	0.0009	0	0	0	0	-	0	0	5	0	20.8435	8.33373	5.62634	5.58213	0.0571711	0.307867	0	0	B	B	B	B	B	B	B	B	B	B	B	-	B	B	B	B	B	B	B	B
90	1	1.1	1.1	0.9	0.8	0.6	1.1	0.7	0	0.0037	0.0033	0.0037	0.0058	0.0032	0	0	-	0	0	6	3	41.145	6.46892	4.95477	5.50374	0.0687593	0.359784	0	0	B	B	B	B	B	B	B	B	B	B	B	B	B	B	B	B	B	B	A	A
91	0.9	0.9	0.9	0.8	0.6	0.6	0.6	0	0	0.0064	0.0068	-	0	0.006	0	0	-	0	-	5	1	39.508	5.46901	8.84049	6.34359	0.0513044	0.319262	0	0	B	B	B	B	B	B	H	H	H	H	H	H	H	H	H	H	H	H	H	B
92	1.5	1.6	1.4	1.5	1.5	1.2	1.6	1.1	0	0.2508	0.2149	0.173	0.0646	0	0	0	0.0063	-	0	6	2	39.1071	3.97417	8.51311	4.79202	0.0720945	0.338273	0	0	B	B	B	B	B	B	B	B	B	B	B	B	B	B	B	B	B	B	B	B
93	2.6	2.2	2.4	1.9	2.1	1.3	1.8	1	0	0.276	0.2128	0.159	0.0253	0.013	0.0181	0	-	0.0054	0	6	1	22.673	9.64728	8.67298	4.48988	0.0650485	0.28387	0	0	B	B	B	B	B	B	B	B	B	B	B	B	B	B	B	B	B	B	B	B
94	1.6	1.4	1.2	1.1	0.6	0	0	0	0	0.1538	0.0018	0	0	0	0.0074	0.005	0.0099	-	0	3	-1	39.3132	-	9.14304	6.28782	0.0536121	0.321901	0	0	B	B	B	B	B	B	B	B	B	B	B	B	B	B	B	B	B	B	B	B
95	1.5	1.2	0.9	1	1.5	0.6	0.5	0	0	0.0496	0.0047	0.0008	0.0007	0.0027	0.0071	0.0032	0.0037	-	-	5	-1	37.0994	7.83827	6.43841	5.5182	0.0623572	0.337361	2067.36	0.076961	B	B	B	B	B	B	B	B	B	B	B	B	B	B	B	B	B	B	B	B
96	0.8	1	0.8	0.8	0.8	0.8	0.6	0.6	0	-	-	-	-	-	-	-	-	-	-	6	-	23.7849	6.18653	-	5.49672	0.0592562	0.317128	0	0	B	H	H	H	H	H	H	H	H	H	H	H	H	H	H	H	H	H	A	A
97	0.9	0.8	0.9	0.8	0.8	0.7	0.7	0.7	0.4	0.0996	0.0148	0	0	0	0	0	0	-	0	7	0	17.1197	10.8847	5.99499	5.17825	0.0663706	0.341154	0	0	B	H	H	H	H	H	H	H	H	H	H	H	H	H	H	H	H	H	A	A
98	0.3	0	0	0	0	0	0	0	0	-	-	-	-	-	-	-	-	-	-	-1	-	27.1272	4.49112	-	-	-	-	0	-	B	B	B	B	B	B	B	B	B	B	B	B	B	B	B	B	B	B	B	B
99	4	4.3	3.6	3.5	1.8	1.2	0	0	0	0.1844	0.1077	0.0765	0.0126	0.0083	0.09	0.0044	-	0.0075	0.0468	4	1	37.3393	7.32495	4.20541	6.75203	0.0492315	0.331661	0	0	H	H	H	H	H	H	H	H	H	H	H	H	H	H	H	H	H	H	H	H
100	2.3	3.4	1.8	2.4	2	2.4	3	2.5	1.2	0.186	0.1588	0.1577	0.1213	0.1018	0.0763	0.1284	0.0245	0.0136	0	7	6	22.0128	5.67399	4.17594	5.11319	0.0595899	0.292077	6893.28	0.24686	H	H	H	H	H	H	H	H	H	H	H	H	H	H	H	H	H	H	H	H
101	0.8	0.6	0.5	0.4	0.5	0.6	0.5	0.4	0	0.3066	0.1897	0.2213	0.0573	0.0172	0.0085	0.0177	0	-	0.0057	6	2	26.8944	5.32467	5.33394	5.4504	0.0582351	0.312401	0	0	B	B	B	B	B	B	B	B	B	B	B	B	B	B	B	B	B	B	B	B
102	-	3	2.6	2.9	2.3	2.2	0.7	0	0	0.1049	0.0639	-	0.0104	0.0136	0.0113	0.0082	0.0184	0.0018	0	5	1	23.3821	4.33349	6.25591	7.20676	0.0592631	0.38464	3117.6	0.0392207	H	H	H	H	H	H	H	H	H	H	H	H	H	H	H	H	H	H	H	H
103	1.8	1.6	1.1	0.6	0.5	0	0	0	0	0.1182	0.0141	0.0672	0.009	0.0069	-	0.0046	0.0025	-	-	3	1	23.744	5.27868	5.99909	5.296	0.0648983	0.334102	0	0	B	B	B	B	B	B	B	B	B	B	B	B	B	B	B	B	B	B	B	B
104	1.8	1.7	1.8	2.1	1.5	0.8	0.5	0.4	0	0.189	0.0844	0.0877	-	0.0047	0.0083	0.0055	-	0.0045	-	6	2	25.9873	4.79263	3.9121	6.01699	0.0584915	0.340026	0	0	B	B	B	B	B	B	B	B	B	B	B	B	B	B	B	B	B	B	B	B
105	1.3	0.8	0.8	1	0.5	0.6	0.5	0.5	1.1	0.0021	0	-	0	0	0	0	0	0.0064	0	7	-1	24.8483	6.32547	4.30752	-	-	-	0	-	H	H	H	H	H	A	A	A	A	A	A	A	A	H	A	A	A	H	H	H
106	2.1	1.6	1.6	1.9	2	1.8	1.8	1.8	0.9	-	0.1426	0.1198	0.1105	0.1235	0.1209	0.0941	0.0859	0.0024	0	7	7	20.0854	7.20725	5.11757	7.0097	0.0457212	0.308632	21383.7	0.444686	H	H	H	H	H	H	H	H	H	H	H	H	H	A	A	A	A	A	A	A
107	1	0.8	0.7	0.6	0.5	0	0	0	0	0.1465	0.0081	0.0025	0.0062	-	0.0038	0	0	0	0	3	-1	9.74932	4.39901	-	4.89682	0.0681598	0.326755	0	0	B	B	B	B	B	B	B	B	B	B	B	B	B	B	B	B	B	B	B	B
108	0.8	0.8	0.7	0.6	0.5	0	0	0	0	0.0047	-	0.0042	0	0.0099	0.0026	0.0039	0	0.0006	0	3	1	18.528	6.92193	5.58939	6.9032	0.0583613	0.391897	1947.84	0.0392207	B	B	B	B	B	B	B	B	B	B	B	B	B	B	B	B	B	B	B	B
109	0.9	0.8	0.8	0.6	0.6	0.5	0.5	0.4	0.4	0.1227	0.0613	0.1385	0.1022	0.1145	0.0744	0.0691	0.0235	0.0073	0	7	6	21.4029	6.53294	8.4768	7.2436	0.0467203	0.326809	5029.28	0.113329	H	H	H	H	H	H	H	H	H	H	H	H	H	H	H	H	H	H	H	H
110	1.2	1.1	0.9	0.7	0.7	0.5	0.6	0	0	0.0554	0	0	0	-	0.0099	0.0066	0.0046	0	0	5	-1	7.10331	5.95539	5.03808	6.11767	0.0506402	0.301121	1319.52	0.0392207	B	B	B	B	B	B	B	B	B	B	B	B	B	B	B	B	B	B	B	B
111	1.2	1.3	1	0.7	0.7	0.4	0.5	0	0	0.1192	0	0.0072	0	0	-	0.007	0	0	0	5	-1	6.6502	9.71108	6.97106	5.22116	0.0659434	0.334926	0	0	B	B	B	B	B	B	B	B	B	B	B	B	B	B	B	B	B	B	B	B
112	2.5	2.8	2	2.5	2.5	2.9	2.3	1.7	1.1	0.1315	0.1067	0.1929	0.1322	0.1102	0.1438	0.0329	0.0005	0	0	7	5	22.6483	6.76899	5.50199	6.19975	0.0502017	0.297576	7235.68	0.076961	A	A	A	A	A	A	A	A	A	A	A	A	A	A	A	A	A	A	A	A
113	1.9	2.3	2.2	1.8	1.5	1.7	1.5	1.1	0.9	0.1233	0.1728	0.0228	0.0843	0.111	0.2231	0	0	-	0.0089	7	4	24.4432	9.31268	7.37111	5.39303	0.0640012	0.338248	1705.44	0.0392207	A	A	A	A	A	A	A	-	A	A	A	A	A	A	A	A	A	A	A	A
114	2	2	2.4	2.2	2	1.7	2.1	1.3	0.8	0.1161	0.1323	0.1588	0.1363	0.4538	0.2107	0.1039	0.0836	0.059	0	7	7	24.9205	3.78486	6.39877	6.23992	0.0503885	0.308705	6078.88	0.14842	A	A	A	A	A	A	A	A	A	-	A	A	A	A	A	A	A	A	A	A
115	1	0.7	0.7	0.6	0.6	0.7	0.6	0.6	0.5	0.1335	0.025	0.0206	0.0717	0.0982	0.1105	-	0.1233	0.0692	0.0314	7	7	7.5588	6.57387	5.38838	8.78709	0.0414102	0.316237	44440.6	0.444686	H	H	H	H	H	H	H	H	H	H	H	H	H	H	H	H	H	H	H	H
116	1.9	0.7	0.6	0	0	0	0	0	0	0.2617	-	0.0808	0.0868	0.0919	0.1373	0.0826	0.1154	0.0988	0.0485	1	7	4.97692	5.81688	4.4909	5.87707	0.0532681	0.303671	0	0	B	B	B	B	B	B	B	B	B	B	B	B	B	B	B	B	B	B	B	B
117	1.4	1.1	1.1	1.1	0.9	0.8	0.6	0.3	0	0.3339	0.2117	0.4792	0.4305	0.4047	0.381	0.3367	0.1631	0.1132	0.0459	6	7	28.0301	7.49548	4.54358	6.55467	0.0474587	0.303234	0	0	B	B	B	B	B	B	B	B	B	B	B	B	B	B	B	B	B	B	B	B
118	1.8	1.6	1.5	1.5	1.2	1.4	0.7	0.4	0.4	0.051	0.0882	0.2111	0.132	-	0.0882	0.147	0.1307	0.1106	0.0705	7	7	41.7735	8.14475	6.89596	5.90873	0.0575199	0.330136	2643.04	0.076961	A	A	A	A	A	A	A	A	A	A	A	A	A	A	A	A	A	A	A	A
119	1.1	0.9	0.8	0.5	0.4	0	0	0	0	0.0582	0.1301	-	0.0043	0.0081	0.0016	0.0001	0.0041	0.0036	0	3	1	29.5822	3.65854	7.2085	6.5883	0.0563745	0.36905	0	0	B	B	B	B	B	B	B	B	B	B	B	B	B	B	B	B	B	B	B	B
120	2.1	1.6	2.4	1.1	0.5	0.8	0.3	0	0	0.1849	0.0153	0.0002	0.0025	0.0037	0	0.0093	0.0073	0	-	5	-1	28.5259	6.96865	4.93464	5.02533	0.0615445	0.293544	3557.72	0.14842	B	B	B	B	B	B	B	B	B	B	B	B	B	B	B	B	B	B	B	B
121	1.3	0.7	0.6	0.5	0	0	0	0	0	0.0573	-	0.003	0.0018	0.0109	0	0.0048	0.0071	0.002	0	2	0	20.8282	7.96116	6.35798	5.05185	0.0664411	0.32554	0	0	B	B	B	B	B	B	B	B	B	B	B	B	B	B	B	B	B	B	B	B
122	2.3	1.9	1.8	1.6	0.8	0.4	0.4	0	0	0.3582	0.0072	0.0007	0	0.004	0.0032	0.0036	0	0.0048	0.0017	5	-1	20.8724	8.27786	6.19654	5.40079	0.0574071	0.296951	5606.24	0.182322	B	B	B	B	B	B	B	B	B	B	B	B	B	B	B	B	B	B	B	B
123	1.9	1.5	0.7	0.5	0.4	0	0	0	0	0.2529	-	0.5765	0.0235	0.0084	0.0146	-	0.0178	0.0045	0	3	1	21.5582	9.63971	3.72761	4.91097	0.067874	0.327819	0	0	B	B	B	B	B	B	B	B	B	B	B	B	B	B	B	B	B	B	B	B
124	3.6	3.6	4	3	3.4	2.4	1.3	1.2	0.7	0.1265	0.1377	0.1288	0.1402	0.1234	0.1102	0.0342	0.0044	0	0	7	5	30.9639	11.0853	4.05513	7.32584	0.049979	0.361337	12564	0.277632	A	A	A	A	A	A	A	B	B	B	B	B	B	B	B	B	B	B	B	B
125	1	0.6	0.5	0	0	0	0	0	0	0.1246	0.0863	0.0033	0.0033	0.004	0.001	0.0201	0	0	-	1	0	18.0193	7.19259	4.76021	6.33001	0.052299	0.316871	0	0	B	B	B	B	B	B	B	B	B	B	B	B	B	B	B	B	B	B	B	B
126	1	0.8	0.9	0.8	0.7	0.8	0.7	0.5	0.6	0.1204	0.0842	0.0756	0.0624	0.0169	0.0108	0.026	0.0072	0	0	7	3	21.7102	5.81505	5.54667	5.13266	0.0702447	0.34715	0	0	H	H	H	H	H	H	H	H	H	H	H	H	H	H	H	H	H	H	H	H
127	2	1.7	1.3	0.9	0.6	0.4	0	0	0	0.2321	0	0	0	0.0037	0	0.0034	0.0097	0.0059	0.0005	4	-1	23.2976	5.24838	7.44402	4.72489	0.0568918	0.261988	4322.2	0.182322	B	B	B	B	A	A	A	A	A	A	A	A	B	B	B	B	B	B	B	B
128	3	2.2	1.7	1.8	0.8	0.7	0	0	0	0.1804	0.0259	0.024	0.0515	0.0204	-	0.006	0	0	0	4	4	21.7915	8.11985	5.5513	5.38986	0.0566562	0.29441	0	0	H	H	H	H	H	H	H	H	H	H	H	H	H	H	H	H	H	H	H	H
129	2	1.5	1.8	1	0.5	0.3	0.3	0	0	0.2331	0.0201	0	0	0.0034	0.0205	0.0255	-	0.0005	0	5	-1	25.9863	3.09355	5.15728	5.19675	0.0538804	0.271147	10840.7	0.392042	B	B	B	B	A	A	A	A	A	A	A	A	B	B	B	B	B	B	B	B
130	1.8	1.5	1.6	1.6	1.7	1.1	1.1	0.5	0.3	0.0987	-	0.0306	0.1424	0.0711	-	0.0045	0.0008	0.0044	0	7	4	27.1903	8.38764	8.01893	7.78183	0.0407116	0.295687	24449.6	0.392042	H	H	H	H	H	H	H	H	H	H	H	H	H	H	H	H	H	H	H	H
131	2	1.6	2	0.9	1.5	0.6	0.6	0	0	0.1036	0.0557	0.0924	0.1267	0.1064	0	0.0027	0.0002	-	0	5	3	35.1944	5.1384	3.31634	5.55414	0.053596	0.289946	16141.9	0.470004	B	B	B	B	B	B	B	B	B	A	A	A	A	A	A	A	A	A	A	A
132	1.9	1.9	1.8	0.9	1.1	0.6	0.6	0	0	0.0722	0.0748	-	0.0462	0.0732	-	0.0098	0	0.0001	0	5	5	34.5641	4.00524	-	6.36731	0.0465336	0.288278	10825	0.182322	B	B	B	B	B	B	B	B	B	A	A	A	A	A	A	A	A	A	A	A
133	1.9	1.9	2.3	1.6	1.3	1	1	0.9	0.9	0.23	0.2941	0.2888	0.2313	0.2526	0.2457	0.1639	0.2079	0.0128	0	7	6	25.8324	9.90653	7.41964	5.66607	0.0697798	0.367349	0	0	H	H	H	H	H	H	H	H	H	B	B	B	B	B	B	B	B	B	H	H
134	1.6	1.5	1.4	1.7	1.2	1	1	1.4	0.7	0.2237	0.2304	0.2339	0.1803	0.2404	0.2445	0.1372	0.0327	0.0045	0.0033	7	6	26.9044	7.83675	11.7855	4.75601	0.0631922	0.294255	0	0	H	H	H	H	H	H	H	H	H	B	B	B	B	B	B	B	B	B	H	H
135	0.9	0.7	0.7	0.7	0.7	0.7	0.7	0.6	0.6	-	-	-	-	-	-	-	-	-	-	7	-	32.328	7.48183	5.54729	5.86096	0.0500004	0.283352	8408	0.24686	H	H	H	H	H	H	H	H	H	H	H	H	H	H	H	H	H	H	H	H
136	3.4	2.2	0.8	0.5	0.6	0	0	0	0	0.3172	0.2518	0.1514	0.1721	0.2297	0.111	0.1262	0	0	0	3	5	40.9176	8.9666	11.496	6.1149	0.0513132	0.305129	0	0	H	H	H	H	H	H	H	H	H	H	H	H	H	H	H	H	H	H	H	H
137	1	0.8	0.9	0.9	0.9	0.8	0.8	0.8	0.6	0.2827	0.215	0.1846	0.2437	0.2499	0.1718	0.1521	0.0243	0	0	7	5	39.3199	10.472	7.72844	7.07088	0.053699	0.366465	3327.52	0.076961	H	H	H	H	H	H	H	H	H	H	H	H	H	H	H	H	H	H	H	H
138	1	0.9	0.9	0.9	0.9	1	0.8	0.4	0	0.2956	0.2341	0.2265	0.2106	0.116	0.1743	0.1419	-	0.1228	-	6	7	39.658	5.90848	7.3959	6.38885	0.050656	0.320461	1255.84	0.0392207	A	A	A	A	A	A	A	A	A	A	A	A	A	A	A	A	A	A	A	A
139	0.7	0.6	0.7	0.5	0.5	0.4	0.4	0.5	0.4	-	0.0095	0.0372	-	0.0145	0	0	0	0	0	7	3	26.5444	9.93355	8.09473	7.09146	0.0493197	0.337441	0	0	H	H	H	H	H	H	H	H	H	H	H	H	H	H	H	H	H	H	H	H
140	1.6	3.1	2.2	2.8	3.5	4.2	3.6	3.7	0.6	0.3174	0.3147	0.2738	0.214	0.2362	0.1808	0.4008	0.1475	0.17	0.0015	7	7	40.5068	5.78241	8.27162	5.7412	0.0566777	0.319966	1604.16	0.0392207	H	H	H	H	H	H	H	H	H	H	H	H	H	H	H	H	H	H	H	H
141	1.8	2.1	1.7	1.3	1.4	0.8	0.8	0.7	0	0.1922	0.1671	0.3429	0.183	0.1024	0.0866	0	-	0	0	6	4	21.2566	5.05717	6.91646	5.03861	0.0629761	0.313638	0	0	A	A	A	A	A	A	B	B	B	B	B	B	B	B	B	B	B	B	B	B
142	1.1	0.8	0.8	0.6	0.7	0.6	0.7	0.6	0.5	0.2733	0.2838	0.2171	0.1592	0.1553	0.1263	0	0	0	0	7	4	18.0654	7.61287	10.6843	4.83646	0.0675585	0.319332	0	0	A	A	A	A	A	A	A	A	A	B	B	B	B	B	B	B	B	B	B	B
143	1.9	1.7	1.2	0.9	0.8	0.4	0.3	0	0	0.2281	0.2419	-	0.1544	0.113	0	0.0008	-	0	0	5	3	39.6067	3.51771	6.8551	5.981	0.0512233	0.299336	0	0	B	B	B	B	B	B	B	B	B	B	B	B	B	B	B	B	B	B	B	B
144	1	1.1	0.7	0.4	0.5	0.4	0	0	0	0.0939	0.0037	0	0.0051	0	0	0	0	0	0	4	-1	21.7991	9.51252	5.04768	7.34807	0.0427666	0.30802	5227.2	0.14842	B	B	B	B	B	B	B	B	B	B	B	B	B	B	B	B	B	B	B	B
145	1.4	1.1	1	1	0.9	1	1.1	0.6	0	-	0.4386	0.1913	0.076	0.0132	0.0416	0.0201	-	0.0117	0.0086	6	7	26.1288	10.528	12.2366	6.14611	0.0474712	0.282708	10340.6	0.307485	A	A	A	A	A	A	A	A	A	A	A	A	A	A	A	A	A	A	A	A
146	1.4	1.4	1.6	1.3	1.6	1.6	1.1	0.7	0.5	0.2893	0.2344	0.2678	0.3086	0.282	0.0986	0.2236	0.1738	0	0	7	6	38.9674	10.3503	6.00601	5.88579	0.0541682	0.315339	0	0	A	A	A	A	A	A	A	A	A	A	A	A	A	A	A	A	A	A	A	A
147	2.7	2.3	2.6	1.4	1.3	0.4	0	0	0	0.2092	0.069	0.0435	0.0271	-	-	-	-	-	-	4	-	35.0371	18.9769	8.10181	7.53495	0.0372285	0.276671	20428.8	0.41871	B	B	B	B	B	B	B	B	B	B	B	B	B	B	B	B	B	B	B	B
148	1.6	1.8	1.6	1.4	1.5	1.3	1.2	1	0.7	0.4391	0.2194	0.1907	0.193	0.1613	0.2439	0.3473	0.2298	0.0151	0	7	6	24.4275	5.44291	4.84828	5.71074	0.0548543	0.299379	0	0	H	H	H	H	H	H	H	H	H	H	H	H	H	H	H	H	H	H	H	H
149	2.2	1.7	1.6	1.1	0.7	0.5	0.5	0	0	0.1105	0	0	0	0	0	0	0	-	-	5	-1	32.8637	7.94591	7.71329	5.31235	0.0573025	0.296575	0	0	B	B	B	B	B	B	B	B	B	B	B	A	A	A	A	A	B	B	B	B
150	3.6	3.4	2.5	1.4	1.4	0.6	0.5	0	0	0.1592	0	0	0.0039	0	0	0	0	0	0	5	-1	38.4702	7.4126	9.63849	7.31255	0.0386012	0.273491	19923.2	0.444686	B	B	B	B	B	B	B	B	B	B	B	B	B	B	B	B	B	B	B	B
151	1.4	1.3	1.4	1.2	0.9	0.7	0.5	0	0	0.1338	-	0.3489	0	0	0	0	0	0	0	5	1	30.0002	11.0652	8.14546	4.875	0.0618296	0.29081	0	0	B	B	B	B	B	B	B	B	B	B	B	B	B	B	B	B	B	B	B	B
152	1.4	1.6	1.3	1.4	1.2	0.5	0.4	0	0	0.1138	-	-	0.0662	0	0	-	0	-	0.0019	5	2	28.5934	9.81966	7.94621	5.94939	0.048776	0.269554	1862.24	0.076961	B	B	B	B	B	B	B	B	B	B	B	-	B	B	B	B	B	B	B	B
153	1.7	1.7	1.8	1.3	1.1	0.6	0.5	0	0	0.0983	0	0	0.0086	0.0059	0	0	0.0005	0	0.0013	5	-1	34.0782	7.49005	7.70036	5.0535	0.0578257	0.283287	1466.08	0.076961	B	B	B	B	B	B	B	B	B	B	B	-	B	B	B	B	B	B	B	B
154	1.6	1.5	1.5	1.5	1.4	1.3	0.9	0.6	0.5	0.0577	0	0	0	0	0	0	0	0	0	7	-1	42.0518	6.03408	7.19524	7.44824	0.0392	0.277822	29158.9	0.470004	H	H	H	H	H	H	H	H	H	H	H	H	H	H	H	H	H	H	H	H
155	2.7	1.9	1.2	2.1	3.1	2	2.9	2.8	1.4	0.14	-	0.13	0.1349	0.1677	0.0483	0.0662	0.0091	0	-	7	5	43.8059	12.646	8.64141	5.5745	0.050335	0.273031	908.16	0.0392207	H	H	H	H	H	H	H	H	H	H	H	H	H	H	H	H	H	-	H	H
156	1.7	1.8	1.6	1.6	1.5	1.3	1.1	0.9	0.4	0.0788	0.0717	0.0543	0.0683	0.101	0.0947	0.0368	0.0355	0	-	7	6	34.6762	13.6208	4.26445	6.9788	0.045106	0.300163	10512.2	0.215111	H	H	H	H	H	H	H	H	H	H	H	H	H	H	H	H	H	H	H	H
157	3.2	1.6	1.8	1.3	2.9	1.4	1	1	0.8	0.1718	0.0062	0.005	0.0035	0	0	0	0	-	0	7	-1	34.8557	8.01013	7.2445	5.8356	0.0418761	0.238133	1915.52	0.0392207	B	B	B	B	B	B	B	B	B	B	B	B	B	B	B	B	B	-	B	B
158	1.6	1.4	1.1	1.1	0.9	0.5	0.4	0	0	0.0971	0.016	0.0208	0.0211	0.0242	0.0059	0.0349	0.0469	0.0316	0.0028	5	3	35.5577	11.3452	-	5.35001	0.0496598	0.259301	0	0	B	B	B	B	B	B	B	B	B	B	B	B	B	B	B	B	B	B	B	B
159	2.2	2.1	1.5	1	0.9	0.7	0.6	0	0	0.1261	0.0165	0.0144	0.0159	0.0306	0.0072	0.0061	0.0356	0.0166	0.0023	5	3	33.7168	5.54767	5.78837	5.95125	0.0429438	0.242194	14964.3	0.392042	B	B	B	B	B	B	B	B	B	B	B	B	B	B	B	B	B	B	B	B
160	1.4	1	0.9	1.2	0.5	0.4	0.4	0	0	-	0.0117	0.0201	0.017	0.01	-	0.01	0.0165	0.0032	0	5	7	34.8111	4.40574	5.28184	6.83444	0.0395523	0.257273	0	0	B	B	B	B	B	B	B	B	B	B	B	B	B	A	A	A	A	-	A	A
161	1.1	1	1	1	0.6	0.4	0.4	0	0	0.1577	0.1524	0.1252	0.0331	-	-	0.0143	0.0115	0.01	0.0011	5	4	34.4905	11.2414	2.69945	5.58049	0.0498246	0.264941	4456.64	0.182322	A	A	A	A	A	A	A	B	B	B	B	B	B	B	B	B	B	B	B	B
162	1.6	1.3	1.3	1	0.7	0.5	0.5	0.3	0	0.1495	0.1462	0.1298	0.0398	0.0115	0.0082	0.0077	0	-	0.0005	6	2	34.1167	6.44571	5.09397	6.02533	0.0522241	0.305434	0	0	A	-	A	A	-	A	-	B	B	B	B	-	B	B	B	B	B	B	B	B
163	0.8	0.9	0.9	0.7	0.7	0.9	0.4	0	0	0.1485	0.0303	0.0533	0.0201	0.0117	0.014	0.004	0	0.006	0	5	2	34.8077	5.15366	5.29361	5.45122	0.0610231	0.314935	0	0	B	B	B	B	B	B	B	H	H	H	H	H	H	H	H	H	H	H	H	H
164	1	1	1.3	0.8	0.5	0.4	0.5	0	0	-	0.0095	0.0122	0.0251	0.0227	0.008	0.0081	0.003	0.0021	0	5	7	32.6918	5.80746	5.47149	7.42044	0.0577711	0.43033	0	0	B	B	B	B	B	B	B	B	B	B	B	B	B	B	B	B	B	B	B	B
165	1.5	1.4	1.3	1.2	1.1	1.3	1.1	0.6	1.1	0.2141	0.1239	0.1231	0.0973	0.094	0.0607	0	0	0	-	7	4	33.8341	6.30325	4.06299	5.16187	0.0578808	0.286647	765.6	0.0392207	A	A	A	A	A	B	B	B	B	B	B	B	B	B	B	B	B	B	B	B
166	1.5	1.2	1.1	1	1.1	0.8	0.7	0.8	0.7	0.0034	-	0.0162	0.0301	0.0153	0.0129	0.016	0.0129	0.0126	0.1369	7	7	43.2877	3.17916	-	7.28202	0.0439753	0.309507	0	0	H	H	H	H	H	H	H	H	H	H	H	H	H	H	H	H	H	H	H	H
167	2.2	2.1	1.9	2	1.7	1.7	1.6	1.4	0.6	0.2723	0.2224	0.2456	0.2049	0.1365	0.0478	0.0144	-	0.0136	-	7	4	31.7803	4.9294	5.18297	6.29039	0.0448419	0.27474	27424.8	0.518794	A	A	A	A	A	A	A	A	B	B	B	B	B	B	B	B	B	B	B	B
168	3.7	3.8	3.7	3.7	3.8	4.2	3.6	1.6	0.4	0.2721	0.2179	0.2428	0.2273	0.1894	0.0224	-	0.0171	0.0117	0.0097	7	3	31.6521	4.39278	6.5025	5.75359	0.0427967	0.240609	23325	0.542324	A	A	A	A	A	A	A	A	B	B	B	B	B	B	B	B	B	B	B	B
169	3.6	4.3	4.2	4	4.7	3.5	4.2	1.9	0.6	0.2039	0.2166	0.2689	0.2562	0.1938	0.2418	0.0506	0.0301	-	0.0061	7	7	35.0519	6.09182	7.88493	6.30796	0.039056	0.243073	19036.8	0.494696	A	A	A	A	A	A	A	A	B	B	B	B	B	B	B	B	B	B	B	B
170	1.9	1.8	1.6	0.9	0.8	0	0	0	0	0.213	-	0.0239	0.0255	0.0277	0.0207	0.0305	0.0214	0.0289	0	3	3	35.0167	6.38802	5.07957	6.02146	0.041417	0.241546	5963.84	0.182322	B	B	B	B	B	B	B	B	B	B	B	B	B	B	B	B	B	B	B	B
171	2.6	1.8	1.8	1.3	1.2	0.9	1.1	0.7	0.4	0.2299	0.2402	0.2471	0.0672	0.0665	0.0306	0.0306	0.02	0.0149	0.0347	7	5	35.0077	5.36819	4.55905	7.02484	0.0406699	0.268278	15102.9	0.24686	H	H	H	H	H	H	H	H	H	H	H	H	H	H	H	H	H	H	H	H
172	2.1	1.6	2	1.9	1.3	0.8	0.6	0.6	0.3	0.0978	0.0717	0.0285	0.0162	0.0142	0.0109	0.009	0.0157	0.0098	0	7	4	34.4411	5.44915	4.75696	5.77781	0.0440307	0.245386	4415.2	0.14842	B	B	A	A	A	A	A	A	A	A	A	A	A	A	A	A	A	A	A	A
173	2.3	1.7	2.2	1.9	1.7	1.4	1.2	0.8	0.5	0.2023	0.193	0.1513	0.1524	0.1596	0.2576	0.087	0.01	0.0069	0	7	5	30.5763	4.83336	6.40193	6.75838	0.0590205	0.394294	0	0	H	H	H	H	H	H	H	H	H	H	H	B	B	B	B	B	B	B	B	B
174	1.5	1.4	1.2	1.1	1.1	0.7	0.6	0.7	0.4	0.2698	0.2081	0.1441	0.1936	0.1781	0.1254	0.0311	0.0156	0.0144	0.013	7	5	27.9555	6.42919	4.48666	6.11396	0.0452619	0.26791	3566.24	0.076961	H	H	H	H	H	H	H	H	H	H	H	B	B	B	B	B	B	B	B	B
175	2.5	1.8	2.2	1.2	0.8	0.5	0.4	0	0	0.3152	0.0189	0.0251	0.0199	0.0412	0.0206	-	0.0261	0	0.0101	5	-1	34.5061	8.33021	3.68342	6.19581	0.0416107	0.248084	19758.6	0.494696	B	B	B	B	B	B	B	B	B	B	B	B	B	B	B	B	B	B	B	B
176	2.4	2.3	1.5	1.5	1.5	0.5	0.9	0	0	0.0198	0.0482	0.065	0.0326	0.0273	0.027	0.0259	0.0138	0.0092	0	5	7	29.4934	7.40861	6.60847	5.66674	0.0551123	0.308809	0	0	B	B	B	B	B	B	B	B	B	B	B	B	B	B	B	B	B	B	B	A
177	1.9	1.4	1.1	1.1	1.1	0.8	0.4	0	0	0.0327	0.0372	0.0357	0.0339	0.0324	0.0254	0.0169	-	0.0187	0.0154	5	7	36.6074	5.96711	6.2385	6.47872	0.0426695	0.27002	0	0	B	B	B	B	-	B	B	B	B	B	B	B	B	B	B	B	B	B	B	A
178	2.1	2.1	2.1	1.9	1.4	1	0.4	0.5	0	-	0.0374	0.0353	0.0244	-	0.0328	0.0211	0.0354	0.0189	0	6	7	36.605	7.38555	9.2293	6.11967	0.0423442	0.255527	1935.68	0.076961	B	B	B	B	B	B	B	B	B	B	B	B	B	B	B	B	B	B	B	A
179	2.7	2.7	3	2.5	2.8	1.8	2.4	1.2	1.4	0.3196	0.2441	0.2282	0.1503	0.1133	0.221	0.1681	0.1229	0.1026	0	7	7	33.8592	4.83931	5.29371	6.23059	0.0456125	0.27131	23515.5	0.518794	A	A	A	A	A	A	A	A	A	A	A	A	A	A	A	A	B	B	B	B
180	1.8	1.8	1.8	1.5	1	0.6	0	0	0	0.277	-	-	-	0.2319	0.0236	0.0092	0	0	0	4	3	36.633	4.19174	5.7493	5.84403	0.0475589	0.272031	0	0	B	B	B	B	B	B	B	B	B	B	B	B	B	B	B	B	B	B	B	B
181	2.4	2.4	2.4	1.7	1.2	0.5	0	0	0	0.3436	0	0.01	0.0075	0	0.0093	0	0	0	0	4	-1	45.8016	5.83355	6.74314	5.28096	0.0548287	0.285144	0	0	B	B	B	B	B	B	B	B	B	B	B	B	B	B	B	B	B	B	B	B
182	1.6	1.6	1.2	1	0.7	0	0	0	0	0.3115	0.3641	0.009	0.008	0.0019	0.0068	-	0	0	0	3	0	48.6039	7.11841	7.79553	5.82838	0.0501702	0.274687	3320.5	0.117783	B	B	B	B	-	B	B	B	B	B	B	B	B	B	B	B	B	B	B	B
183	1.6	1.6	1.2	0.4	0.4	0	0	0	0	0.0552	0.0137	-	0.0149	0.0039	0.0084	-	0	0	0	3	2	45.9612	5.37705	4.5617	6.74508	0.0385082	0.255436	0	0	A	B	B	B	B	B	A	A	A	B	B	B	B	B	B	B	B	B	B	B
184	1.9	1.9	1.4	0.7	0.5	0	0	0	0	0.0057	0	-	0	0.0053	0	0	0.0076	0	0	3	-1	46.003	8.57974	6.29601	5.95902	0.0553379	0.308083	0	0	A	B	B	B	B	B	A	A	A	B	B	B	B	B	B	B	B	B	B	B
185	3.1	3.1	2.4	0.8	0.5	0	0	0	0	0.1001	-	-	0.019	0.0104	0.0106	-	0	0	0	3	5	30.3996	7.62542	6.22192	5.46078	0.0558457	0.297643	0	0	B	B	B	B	B	B	B	B	B	B	B	B	B	B	B	B	B	B	B	B
186	3.2	3.2	2.8	1.2	1	0	0	0	0	0.2503	0.033	0	0	0	0	-	0	0	0	3	0	30.8442	8.6344	6.09844	5.44279	0.0290568	0.174359	0	0	B	B	B	B	B	B	-	B	B	B	B	B	B	B	B	B	B	B	B	B
187	1.7	2	1	1.3	0.7	0.5	0	0	0	0.2262	0.1286	0.0947	0.0643	0	0.0016	0	0	0	0	4	2	36.9052	4.35596	5.76113	6.39079	0.0398168	0.247561	0	0	H	H	H	H	H	H	H	H	H	H	H	H	H	H	H	H	H	H	H	H
188	2.5	1.6	1.6	1.5	1.2	1.8	1.5	1.6	0.7	0.1259	0.0411	0.0011	0	0.0016	0	0	0	0	0	7	0	30.1835	4.68897	8.37977	6.28956	0.0499902	0.310857	0	0	H	H	H	H	H	H	H	H	H	H	H	H	H	H	H	H	H	H	H	H
189	2	2.1	1.9	1.5	1.2	0.6	0.8	0	0	0.2647	0.2048	0.0182	0.0056	0	0	0.0004	0	0	0	5	0	33.9281	6.67296	6.74916	5.45804	0.0553386	0.298237	0	0	B	B	B	B	B	B	B	B	B	B	B	B	B	B	B	B	B	B	B	A
190	5.2	4.3	4.1	4.4	4.1	3.9	1.9	1	1	0.3357	0.3418	0.297	0.2395	0.2583	0.1678	0.1873	0	0	0	7	5	41.2244	6.88536	4.75408	6.22947	0.0456095	0.281038	1385.44	0.0392207	H	H	H	H	H	H	H	A	A	A	A	A	A	A	A	A	A	A	H	H
191	2	1.5	1.9	1.5	1.1	0.9	0	0	0	0.0222	0.2081	0.0904	-	0.0032	0.0072	0	0	0	0	4	4	39.2253	3.81256	-	5.76573	0.0523068	0.295948	0	0	H	H	H	H	H	H	H	A	A	A	A	A	A	A	A	A	A	A	H	H
192	2.4	1.8	1.6	1.2	1.1	1.6	1.7	1.6	1.6	0.2918	0.2984	0.1108	0.1376	0.1773	0.2307	0.182	0.1426	0.031	0	7	7	33.332	5.30479	5.43985	5.67852	0.0489802	0.272527	994.56	0.0392207	A	A	A	A	A	A	A	A	A	A	A	A	A	A	A	A	A	A	A	A
193	1.4	1.1	1.1	1	0.9	0.8	0.6	0.5	0.5	-	-	-	0.0119	0.0171	-	0.0265	0.0359	0	0.015	7	6	32.9107	6.09008	6.33551	7.00582	0.0415912	0.267309	29140.8	0.470004	H	H	H	H	H	H	H	H	H	H	H	H	H	H	H	H	H	H	H	H
194	1.8	1.5	1.6	1.7	1.3	1.1	1	0.7	0.7	-	-	-	-	-	-	-	-	-	-	7	-	32.85	4.35891	7.04211	6.3508	0.047184	0.275843	1547.36	0.0392207	H	H	H	H	H	H	H	H	H	H	H	H	H	H	H	H	H	H	H	H
195	2	2.3	2.1	2.3	1.9	1.8	1.3	1.8	1.8	0.1192	0.1104	0.0804	-	0.0798	0.0264	0.0261	0	0	0	7	5	32.4757	3.34676	6.58028	6.56344	0.0447807	0.284614	0	0	A	A	A	A	A	A	A	A	A	A	A	A	A	A	A	A	A	A	A	A
196	1.2	1.1	1.3	1	1	1	0.9	0.9	0.9	0.2834	0.0292	0.0122	0.0234	0.0482	-	0.0283	0	0	0	7	0	31.4431	5.31712	5.01154	5.59379	0.0546328	0.297014	0	0	H	H	B	B	B	H	B	H	H	H	H	H	H	H	H	H	H	H	H	H
197	3.3	2.9	2.1	2	1.7	0.5	0	0	0	0.2596	0.1463	-	0.0238	0.0081	-	0	0	-	0	4	1	41.5479	5.34259	10.0828	5.39847	0.0607212	0.315634	0	0	B	B	B	B	B	B	B	B	B	B	B	B	B	B	B	B	B	B	B	B
198	2.2	1.9	2.1	2	1.9	1.2	0.7	0.7	0.7	0.3291	0.3211	0.2947	0.2449	0.2376	0.2276	0.008	0	0	0	7	4	41.8048	6.06135	7.54286	6.75628	0.0441144	0.290401	1633.28	0.0392207	H	H	H	H	H	H	H	H	H	H	H	H	B	B	B	B	B	-	B	B
199	1.8	2.2	2.1	1.7	1.4	1.5	1.5	1.5	0.7	0.3442	0.0958	-	0.1012	0.0681	0.1065	0.0855	0.0081	0.0271	0	7	5	40.8915	4.6785	7.11757	7.09897	0.0353919	0.241043	23793.6	0.444686	A	A	A	B	B	B	B	B	B	B	B	B	B	B	B	B	A	A	A	A
200	2.3	1.7	1.9	1.6	1.5	1.9	1.7	1.5	1.3	0.1079	0.0452	0.0162	0.0359	0.0201	0.0098	0.0652	0.0264	-	0.096	7	3	41.3071	4.02114	9.11845	6.2302	0.047363	0.27194	12169.4	0.24686	H	H	H	H	H	H	H	H	H	H	H	H	B	B	B	B	H	H	H	H
201	0.9	0.7	0.7	0.7	0.5	0.5	0.5	0.5	0.4	0.0174	-	0.0783	0.0095	0	0.0051	-	0	0	0	7	2	32.1366	4.97217	4.00316	6.35901	0.0414903	0.256981	0	0	B	B	B	B	B	B	-	B	B	B	B	B	B	B	B	B	B	B	B	B
202	2.8	2.7	2.6	2.2	2.8	2	1.5	1.6	2	0.3062	0.2305	0.3322	0.2432	0.224	0.3069	0.1582	0.172	0.2126	0	7	7	42.7728	4.21286	8.38682	6.52442	0.0427257	0.272049	0	0	H	H	H	H	H	H	H	-	A	A	A	-	A	A	A	A	A	A	H	H
203	2.4	1.8	2.3	1.8	1.5	1	1.1	1.4	1	0.3013	0.2566	0.1642	0.2	0.1749	0.0373	0.0219	-	-	0.0137	7	4	44.2609	6.26342	-	5.87057	0.0456537	0.257642	7401.44	0.24686	H	H	H	H	H	H	H	A	A	A	A	A	A	A	A	A	A	A	H	H
204	2.2	1.9	1.4	1.5	1.3	0.7	0.6	0	0	-	-	-	-	-	-	-	-	-	-	5	-	36.1604	7.48639	3.73352	5.34748	0.0496657	0.260172	0	0	B	B	B	B	B	B	B	B	B	B	B	B	B	B	B	B	B	B	A	A
205	-	4.9	1.8	1.2	0.7	0.8	0	0	0	-	-	-	-	-	-	-	-	-	-	4	-	42.5153	3.9383	5.38781	8.09469	0.0330917	0.263275	27513.8	0.494696	B	B	B	B	B	B	B	B	B	B	B	-	H	B	B	B	B	B	B	B
206	4.7	4.9	2.5	1.7	0.8	0.6	0	0	0	-	-	-	-	-	-	-	-	-	-	4	-	41.5167	4.90835	6.23918	6.27012	0.0434727	0.270296	1052.48	0.0392207	B	B	-	B	B	B	B	B	B	B	B	B	H	B	B	B	B	B	B	B
207	4.5	3.5	1.2	1	0.9	0.6	0	0	0	-	-	-	-	-	-	-	-	-	-	4	-	41.4259	4.9145	4.69453	6.66183	0.0378947	0.248088	18246.4	0.494696	B	B	B	B	-	B	B	B	B	B	B	B	H	B	B	B	B	B	B	B
208	2.8	5.1	1.9	1.3	0.6	0.6	1.7	0	0	-	-	-	-	-	-	-	-	-	-	5	-	42.8131	6.3499	2.08512	6.29039	0.0365255	0.227092	0	0	B	B	B	B	B	B	B	B	B	B	B	B	H	B	B	B	B	B	B	B
209	2.9	3.6	3.1	2.3	1.9	2.5	1.4	1	0.6	-	-	-	-	-	-	-	-	-	-	7	-	45.146	6.19736	3.14817	7.04394	0.0372666	0.251133	2914.72	0.076961	A	A	A	A	A	A	A	A	A	A	-	B	B	B	B	B	B	B	B	B
210	2.1	2.1	1.4	1.9	1.3	1.8	1	0.8	0.6	-	-	-	-	-	-	-	-	-	-	7	-	31.6283	4.60243	1.31133	6.16612	0.0373008	0.226019	1109.76	0.0392207	A	A	A	A	A	A	A	A	A	A	A	B	B	B	B	B	B	B	B	B
211	3	2.6	1.4	2.4	-	1.6	0.9	0.6	0.7	-	-	-	-	-	-	-	-	-	-	7	-	34.7601	4.57012	2.48184	5.93828	0.0512767	0.29517	0	0	A	A	A	A	A	A	A	A	A	A	A	B	B	B	B	B	B	B	B	B
212	2.7	3.1	2.3	1.7	-	1.6	1.2	0.7	0.6	-	-	-	-	-	-	-	-	-	-	7	-	38.6069	6.38695	3.26431	6.08371	0.0383378	0.227701	14564.8	0.307485	A	A	A	A	A	A	A	A	A	A	A	B	B	B	B	B	B	B	B	B
213	1.4	2.4	-	1.4	0.9	0.8	0.9	0.8	0.6	-	-	-	-	-	-	-	-	-	-	7	-	33.9357	5.77876	4.24716	6.74435	0.0371131	0.238872	7384	0.182322	A	A	A	A	A	A	-	A	A	A	A	-	A	A	A	A	A	A	B	B
214	3.3	1.6	-	1.3	0.8	0	0	0	0	-	-	-	-	-	-	-	-	-	-	3	-	38.5504	4.14129	-	8.58	0.0312766	0.265244	12522.9	0.182322	B	B	B	B	B	B	B	B	B	B	B	B	A	A	A	A	A	A	B	B
215	1.1	2	1.9	0.5	1.3	1	0	0	0	-	-	-	-	-	-	-	-	-	-	4	-	34.6023	4.72054	2.88253	5.66395	0.043341	0.241617	5173.92	0.14842	B	B	B	B	B	B	B	A	A	A	A	A	A	A	A	A	A	A	A	A
216	1.7	1.6	1.7	-	-	0.8	0.5	0	0	-	-	-	-	-	-	-	-	-	-	5	-	38.0338	5.24311	2.62772	6.05238	0.0466849	0.272347	0	0	B	B	B	B	B	B	B	A	A	A	A	A	A	A	A	A	A	A	A	A
217	2.1	1.1	2	1.3	1.6	0.9	0.6	0	0	-	-	-	-	-	-	-	-	-	-	5	-	39.8088	3.72655	2.31491	5.54345	0.0485177	0.263508	0	0	B	B	B	B	B	B	B	A	A	A	-	-	A	A	A	A	A	A	A	A
218	4.6	4.4	3.2	1.2	1.4	1.5	0.6	0	0	-	-	-	-	-	-	-	-	-	-	5	-	37.2451	8.41162	3.23031	5.65796	0.0448954	0.247142	0	0	B	B	B	B	B	B	B	B	B	B	B	B	B	B	B	B	A	A	A	A
219	2.9	2.9	1.2	1.5	0.6	0.8	1	0	0	-	-	-	-	-	-	-	-	-	-	5	-	39.383	5.09412	2.15517	5.26127	0.0477351	0.248895	0	0	B	B	B	B	B	B	B	B	B	B	B	B	B	B	B	B	B	B	B	B
220	4.6	3.4	4	2.4	-	2.7	1.4	0.8	0.5	-	-	-	-	-	-	-	-	-	-	7	-	38.2139	4.12718	4.83478	5.7038	0.0446758	0.251957	0	0	A	A	A	A	A	A	A	A	A	A	A	A	A	A	A	A	A	A	B	B
221	1.9	3.1	2.2	2.9	2	2.7	2	2.6	1.1	-	-	-	-	-	-	-	-	-	-	7	-	38.0414	2.9832	2.21279	5.39971	0.0485466	0.2592	0	0	A	A	-	A	A	A	A	A	A	A	A	A	A	A	A	A	A	A	A	A
222	1.8	0.5	3.5	2.9	2.1	1.7	2.2	1.2	0	-	-	-	-	-	-	-	-	-	-	6	-	36.8334	3.14538	3.14626	5.40022	0.0429186	0.228023	2209.6	0.076961	A	A	A	-	A	A	A	A	A	A	A	A	A	A	A	A	A	A	A	A
223	2.5	2.5	3.3	1.8	-	2.3	2.1	1.3	1.1	-	-	-	-	-	-	-	-	-	-	7	-	35.7054	6.81253	6.626	5.48297	0.0425962	0.22834	2354.4	0.076961	A	A	A	A	A	A	A	A	A	A	A	-	A	A	A	A	A	A	A	A
224	2.4	2.1	2.3	1.7	1.5	1.5	1.5	1.5	1.4	-	-	-	-	-	-	-	-	-	-	7	-	36.0206	8.81136	4.43116	5.60549	0.0488179	0.268096	1295.04	0.0392207	A	A	A	A	-	A	A	A	-	A	A	-	A	A	A	A	A	A	A	A
225	2.1	3.6	3.4	2.6	2.1	2.1	2.7	2.1	1.3	-	-	-	-	-	-	-	-	-	-	7	-	36.5106	3.79625	3.07101	5.63903	0.0434412	0.238499	2193.76	0.076961	-	A	A	A	A	A	A	-	-	B	-	B	B	B	A	A	A	A	A	A
226	2.5	3.1	3.1	2	2.3	2.3	2.6	2.5	1.9	-	-	-	-	-	-	-	-	-	-	7	-	42.4211	6.04831	2.25685	6.12363	0.0417429	0.240955	5030.88	0.113329	B	A	A	A	A	A	A	-	B	B	-	B	B	B	A	A	A	A	A	A
227	2.4	2.9	2.5	2.3	2.1	2.1	2.8	2	1	-	-	-	-	-	-	-	-	-	-	7	-	43.6386	4.35008	2.69362	6.81426	0.040532	0.273436	0	0	B	A	A	A	A	A	A	A	A	A	-	A	A	A	A	A	A	A	A	A
228	2.4	3.2	2.5	1.8	1.7	1.7	2	2.1	0.9	-	-	-	-	-	-	-	-	-	-	7	-	43.0518	2.87134	5.41096	6.53854	0.0413639	0.263077	0	0	B	A	A	A	A	A	A	A	A	-	A	A	A	A	A	A	A	A	A	A
229	2.4	3.3	2.4	1.9	2.3	2.3	2.1	2.6	0.9	-	-	-	-	-	-	-	-	-	-	7	-	43.818	6.57966	4.93505	7.05499	0.0394428	0.268662	0	0	B	A	A	A	A	A	A	A	A	A	A	A	A	A	A	A	A	A	A	A
230	3	2.7	2.6	2	1.9	1.9	2.2	2.7	0.9	-	-	-	-	-	-	-	-	-	-	7	-	43.1144	3.92662	3.94906	6.58934	0.0406483	0.257363	4291.36	0.113329	B	A	-	A	A	A	A	A	A	A	A	A	A	A	A	A	A	A	A	A
[truncated: 53 more columns]
