# Supplementary material for: Identification of QTLs Associated with Virulence Related Traits and Drug Resistance in Cryptococcus neoformans
Source: G3 (Bethesda). 2016 Jun 30;6(9):2745–59. doi: 10.1534/g3.116.029595 (PMC5015932; doi:10.1534/g3.116.029595)
Supplement: Supplemental Material [file supp_g3.116.029595_TableS4.xlsx]

## Sheet: Sheet1
Melanin									Cell Size									Cell Wall Thickness								Capsule Production									MIC on Agar									MIC in Broth
Full model result									Full model result									Full model result								Full model result									Full model result									Full model result
----------------------------------									----------------------------------									----------------------------------								----------------------------------									----------------------------------									----------------------------------
Model formula:		y ~ Q1 + Q2 + Q3 + Q4 + Q5 + Q1:Q2 + Q4:Q5							Model formula:		y ~ Q1 + Q2 + Q3 + Q4 + Q5 + Q6 + Q2:Q6 + Q3:Q5							Model formula:		y ~ Q1						Model formula:		y ~ Q1 + Q2 + Q3 + Q4 + Q5 + Q2:Q3							Model formula:		y ~ Q1 + Q2 + Q3							Model formula:		y ~ Q1 + Q2 + Q3
	df	SS	MS	LOD	%var	Pvalue(Chi2)	Pvalue(F)			df	SS	MS	LOD	%var	Pvalue(Chi2)	Pvalue(F)			df	SS	MS	LOD	%var	Pvalue(Chi2)	Pvalue(F)		df	SS	MS	LOD	%var	Pvalue(Chi2)	Pvalue(F)			df	SS	MS	LOD	%var	Pvalue(Chi2)	Pvalue(F)			df	SS	MS	LOD	%var
Model	18	7677.9	426.55	33.7056	49.0777	0	0		Model	20	75.2752	3.76376	35.6227	51.3009	0	0		Model	2	0.0365694	0.0182847	4.32924	8.37285	4.68551e-05	5.34221e-05	Model	14	3.88499	0.277499	28.4272	43.6831	0	0		Model	6	248.053	41.3421	30.5305	45.7353	0	0		Model	6	666.827	111.138	24.8039	43.8363
Error	211	7966.48	37.7558						Error	207	71.4574	0.345205						Error	225	0.400192	0.00177863					Error	213	5.00859	0.0235145						Error	223	294.313	1.31979						Error	191	854.349	4.47303
Total	229	15644.4							Total	227	146.733							Total	227	0.436762						Total	227	8.89357							Total	229	542.365							Total	197	1521.18
Drop one QTL at a time ANOVA table:									Drop one QTL at a time ANOVA table:									Estimated effects:								Drop one QTL at a time ANOVA table:									Drop one QTL at a time ANOVA table:									Drop one QTL at a time ANOVA table:
----------------------------------									----------------------------------									-----------------								----------------------------------									----------------------------------									----------------------------------
	df	Type III SS	LOD	%var	F	value	Pvalue(Chi2)	Pvalue(F)		df	Type III SS	LOD	%var	F	value	Pvalue(Chi2)	Pvalue(F)		est	SE	t						df	Type III SS	LOD	%var	F	value	Pvalue(Chi2)	Pvalue(F)		df	Type III SS	LOD	%var	F	value	Pvalue(Chi2)	Pvalue(F)		df	Type III SS	LOD	%var	F
A@15.6	6	2271	12.528	14.518	10.026	0	9.68e-10	***	A@35.7	2	11.373	7.312	7.751	16.473	0	2.3e-07	***	A@14.6a	0.011626	0.003561	3.265					A@0.0	2	0.4305	4.083	4.841	9.154	0	0.000153	***	A@4.2	2	192.83	25.167	35.553	73.052	0	< 2.00E-016	***	A@4.2	2	214.35	9.625	14.091	23.96
B@15.0	6	2545	13.844	16.265	11.232	0	7.1e-11	***	A@54.2	6	16.469	10.268	11.224	7.951	0	1e-07	***	A@14.6d	0.022241	0.00609	3.652					B@0.6	6	0.7456	6.87	8.383	5.284	0	4.23e-05	***	E@7.8	2	18.97	3.119	3.497	7.186	0.001	0.000946	***	A@59.8	2	165.13	7.598	10.856	18.459
G@3.6	2	1578	9.027	10.089	20.901	0	5.23e-09	***	A@64.0	6	21.055	12.786	14.349	10.166	0	7.51e-10	***									D@41.9	6	0.8697	7.927	9.779	6.165	0	5.58e-06	***	N@15.0	2	23.27	3.8	4.29	8.814	0	0.000207	***	C@9.4	2	66.26	3.212	4.356	7.407
L@0.0	6	2022	11.294	12.922	8.924	0	1.1e-08	***	D@41.6	2	6.759	4.475	4.606	9.79	0	8.66e-05	***									H@0.0	2	0.6432	5.982	7.232	13.677	0	2.58e-06	***	---									---
L@9.4	6	1892	10.645	12.096	8.354	0	3.92e-08	***	F@1.2	6	19.394	11.888	13.217	9.364	0	4.34e-09	***									L@2.2	2	0.2829	2.72	3.181	6.015	0.002	0.002875	**	Signif. codes: 0 ‘***’ 0.001 ‘**’ 0.01 ‘*’ 0.05 ‘.’ 0.1 ‘ ’ 1									Signif. codes: 0 ‘***’ 0.001 ‘**’ 0.01 ‘*’ 0.05 ‘.’ 0.1 ‘ ’ 1
A@15.6:B@15.0	4	2247	12.41	14.364	14.88	0	9.98e-11	***	I@2.6	6	12.443	7.948	8.48	6.008	0	8.23e-06	***									B@0.6:D@41.9	4	0.6193	5.772	6.964	6.585	0	5.15e-05	***
L@0.0:L@9.4	4	1508	8.658	9.639	9.985	0	2.03e-07	***	A@54.2:I@2.6	4	8.375	5.487	5.708	6.065	0	0.000124	***									---
---									A@64.0:F@1.2	4	17.42	10.801	11.872	12.616	0	3.33e-09	***									Signif. codes: 0 ‘***’ 0.001 ‘**’ 0.01 ‘*’ 0.05 ‘.’ 0.1 ‘ ’ 1									Estimated effects:									Estimated effects:
Signif. codes: 0 ‘***’ 0.001 ‘**’ 0.01 ‘*’ 0.05 ‘.’ 0.1 ‘ ’ 1									---																										-----------------									-----------------
							Signif. codes: 0 ‘***’ 0.001 ‘**’ 0.01 ‘*’ 0.05 ‘.’ 0.1 ‘ ’ 1																													est	SE	t							est	SE	t
																										Estimated effects:									A@4.2a	-0.95319	0.10419	-9.149						A@4.2a	-1.5283	0.2312	-6.609
Estimated effects:																										-----------------									A@4.2d	1.03454	0.16769	6.169						A@4.2d	0.3219	0.4656	0.691
-----------------									Estimated effects:																		est	SE	t						E@7.8a	-0.18702	0.1321	-1.416						A@59.8a	-1.1825	0.2006	-5.895
	est	SE	t						-----------------																	A@0.0a	-0.0505	0.01444	-3.498						E@7.8d	0.48544	0.18007	2.696						A@59.8d	0.8657	0.4937	1.753
A@15.6a	2.8765	0.8228	3.496							est	SE	t														A@0.0d	0.04018	0.02402	1.673						N@15.0a	0.30295	0.1072	2.826						C@9.4a	0.6563	0.2271	2.89
A@15.6d	1.0539	1.1195	0.941						A@35.7a	-0.359352	0.068621	-5.237														B@0.6a	-0.01959	0.01948	-1.006						N@15.0d	-0.40468	0.17429	-2.322						C@9.4d	1.0863	0.3449	3.15
B@15.0a	1.8914	0.7383	2.562						A@35.7d	-0.677361	0.19431	-3.486														B@0.6d	0.07304	0.03099	2.357
B@15.0d	3.4487	1.3017	2.649						A@54.2a	0.426475	0.099315	4.294														D@41.9a	0.02044	0.01888	1.083
G@3.6a	-3.9446	0.6119	-6.447						A@54.2d	0.680985	0.235007	2.898														D@41.9d	0.09948	0.02978	3.34
G@3.6d	-1.8159	1.2228	-1.485						A@64.0a	0.005896	0.091449	0.064														H@0.0a	-0.06465	0.01467	-4.408
L@0.0a	61.0785	96.6606	0.632						A@64.0d	0.097192	0.178034	0.546														H@0.0d	0.05412	0.02343	2.31
L@0.0d	-75.5825	97.0042	-0.779						D@41.6a	0.089907	0.048913	1.838														L@2.2a	0.02105	0.0171	1.231
L@9.4a	-48.9575	96.4048	-0.508						D@41.6d	0.418235	0.103061	4.058														L@2.2d	0.079	0.02299	3.436
L@9.4d	-51.2278	96.4413	-0.531						F@1.2a	0.11729	0.081773	1.434														B@0.6a:D@41.9a	-0.02724	0.01672	-1.629
A@15.6a:B@15.0a	-1.9435	0.8404	-2.313						F@1.2d	0.178566	0.124852	1.43														B@0.6d:D@41.9a	-0.01564	0.03861	-0.405
A@15.6d:B@15.0a	6.1394	1.4512	4.231						I@2.6a	-0.205057	0.081317	-2.522														B@0.6a:D@41.9d	0.0164	0.03708	0.442
A@15.6a:B@15.0d	5.6515	1.6734	3.377						I@2.6d	0.344688	0.103205	3.34														B@0.6d:D@41.9d	0.28406	0.05917	4.801
A@15.6d:B@15.0d	16.0716	2.4047	6.683						A@54.2a:I@2.6a	-0.153326	0.08166	-1.878
L@0.0a:L@9.4a	-126.035	193.501	-0.651						A@54.2d:I@2.6a	-0.612087	0.159807	-3.83
L@0.0d:L@9.4a	151.219	194.075	0.779						A@54.2a:I@2.6d	-0.182887	0.104618	-1.748
L@0.0a:L@9.4d	-125.019	193.753	-0.645						A@54.2d:I@2.6d	0.254737	0.205191	1.241
L@0.0d:L@9.4d	150.008	194.137	0.773						A@64.0a:F@1.2a	-0.174089	0.063556	-2.739
									A@64.0d:F@1.2a	0.444197	0.163433	2.718
									A@64.0a:F@1.2d	0.579352	0.132669	4.367
									A@64.0d:F@1.2d	-0.297742	0.24419	-1.219
[truncated: 3 more columns]
