# Supplementary material for: Identification of QTLs Associated with Virulence Related Traits and Drug Resistance in Cryptococcus neoformans
Source: G3 (Bethesda). 2016 Jun 30;6(9):2745–59. doi: 10.1534/g3.116.029595 (PMC5015932; doi:10.1534/g3.116.029595)
Supplement: Supplemental Material [file supp_g3.116.029595_TableS5.xlsx]

## Sheet: Sheet1
Spearmans Rho								P-values
	MIC agar	MIC broth	Melanin	Cell Size	Wall	Capsule			MIC agar	MIC broth	Melanin	Cell Size	Wall	Capsule
MIC agar	1	0.436146	0.195673	0.211099	0.000560186	0.263332		MIC agar	NA	5.3145e-07	0.00288042	0.00110412	0.905815	4.77087e-05
MIC broth	0.436146	1	0.202198	0.363044	-0.0370015	0.287798		MIC broth	5.3145e-07	NA	0.200303	2.27295e-05	0.000311218	3.85127e-06
Melanin	0.195673	0.202198	1	0.309712	-0.117887	0.259636		Melanin	0.00288042	0.200303	NA	6.21065e-07	0.132659	2.6994e-05
Cell Size	0.211099	0.363044	0.309712	1	0.00251246	0.497251		Cell Size	0.00110412	2.27295e-05	6.21065e-07	NA	0.669335	0
Wall	0.000560186	-0.0370014	-0.117887	0.00251246	1	-0.150103		Wall	0.905815	0.000311218	0.132659	0.669335	NA	0.0714731
Capsule	0.263332	0.287798	0.259636	0.497251	-0.150103	1		Capsule	4.77087e-05	3.85127e-06	2.6994e-05	0	0.0714731	NA
